# Supplementary material for: healthcareCOVID: a national cross-sectional observational study identifying risk factors for developing suspected or confirmed COVID-19 in UK healthcare workers
Source: PeerJ. 2021 Feb 4;9:e10891. doi: 10.7717/peerj.10891 (PMC7868068; doi:10.7717/peerj.10891)
Supplement: Supplemental Information 3 — Raw dataset from participant survey responses (deidentified) with accompanying R code used for statistical analyses (labelled in running order). [file peerj-09-10891-s003.zip]

Archive with 8 entries (8 files):
- 06. hCOV MultiLR Tests & Odds Ratio Table.R
- 01. hCOV Data Clean.R
- 04. hCOV Graphs.R
- 07. hCOV Subgroup MultiLR Tests & Odds Ratio Table.R
- hcovidraw.csv
- 05. hCOV Outcomes & Composite Table.R
- 02. hCOV Summary Table.R
- 03. hCOV Contingency Tables & Univariate Tests.R
