# Supplementary material for: healthcareCOVID: a national cross-sectional observational study identifying risk factors for developing suspected or confirmed COVID-19 in UK healthcare workers
Source: PeerJ. 2021 Feb 4;9:e10891. doi: 10.7717/peerj.10891 (PMC7868068; doi:10.7717/peerj.10891)
Supplement: Supplemental Information 3 — Raw dataset from participant survey responses (deidentified) with accompanying R code used for statistical analyses (labelled in running order). [file peerj-09-10891-s003.zip › hcovidraw.csv]

S_Auto	S_ID	Completion Date	Age	Sex	Gender_yn	O - Gender	Ethnic Group Main	Ethnic Group AABB	Ethnic Group BABBC	Ethnic Group MMeg	Ethnic Group W	Ethnic Group A	O - Ethnic	hHousehold	hChildren_yn	Comorbidities	Smoker	Country	Region	Main Healthcare Facility	Role	Grade	Primary Specialty_Simple	Primary Specialty_Doc	Self-iso ever_yn	Self-iso Duration	O - Self-iso_T	Self-iso multiple_yn	sCOVID-19 symptoms	sHospitalisation_yn	sCOVID Test Pos+	Travel - Public_yn	COVID-19 Contact_yn	Area Location	AGP Exposure_yn	AGP Type	PPE Training	PPE Lacked Access_yn	PPE Lacked Access Items	Lack PPEexpo_yn	Lack PPEexpo Freq	Lack PPEexpo Reason	PPE Reuse_yn	PPE Custom_yn	Other Comments	Future E-mails	SelfIsoStat_N	CoVStat_N
6280	EngSp6280	25-05-20 12:27	34	Male	Yes		White				British, English, Northern Irish, Scottish, or Welsh			I live alone		NONE of the above	Never smoked	England	Staffordshire	Hospital	Doctor	SpR (ST3+) or Trust Grade equivalent		Anaesthetics	No					No	No - I have NEVER BEEN tested	No	Yes	COVID-19 pod/bay/ward, Emergency department (ED), Intensive care (ICU)/High dependency unit (HDU), Inpatient ward (not designated for COVID-19), Maternity unit/Labour ward, Operating theatre	Yes	Bronchoscopy and upper ENT airway procedures involving suctioning, Cardiopulmonary resuscitation (CPR), High flow nasal oxygen (HFNO), Induction of sputum, Intubation, extubation and related procedures, e.g. manual ventilation and open suctioning of the respiratory tract (including the upper respiratory tract), Nebulisers, Non-invasive ventilation (NIV); Bi-level positive airway pressure ventilat…	Yes	No		No			No	No		No	0	0
6279	EngBa6279	25-05-20 12:16	64	Female	Yes		White				British, English, Northern Irish, Scottish, or Welsh			I live alone		NONE of the above	Never smoked	England	Oxfordshire	Hospital	Nurse	Band 7	Medical		Yes	8 to 14 days		No	(Persistent) Cough, Sore throat, Headache, Fatigue, Loss of sense of smell	No	Yes - Oral/Nasal swab	No	Yes	COVID-19 pod/bay/ward, Emergency department (ED), Inpatient ward (not designated for COVID-19)	No		Yes	Yes	Gloves, Surgical face mask (Standard)	Yes	Sometimes	Lack of PPE availability, Under senior instruction	No	Yes	Before full lockdown we were directed to undertake Back to the Floor training in preparation for redeployment, along with a Mandatory Study Day. Social distancing was not implemented. I came down with symptoms 5 days later.	Yes	1	1
6278	EngBa6278	25-05-20 12:02	32	Female	Yes		White				British, English, Northern Irish, Scottish, or Welsh			I live with 1 or more persons	No	Heart disease (inc. heart attacks/angina)	Never smoked	England	Greater London (inc. City of London)	Hospital	Radiographer	Band 7	OTHER		No					No	No - I have NEVER BEEN tested	Yes	Yes	Radiology (inc. interventional suites)	No		Yes	No		No			Yes	No		No	0	0
6277	EngBa6277	25-05-20 12:00	60	Female	Yes		White				British, English, Northern Irish, Scottish, or Welsh			I live with 1 or more persons	No	NONE of the above	Never smoked	England	Greater London (inc. City of London)	Hospital	Nurse	Band 8+	Medical		No					No	No - I have NOT tested positive (e.g. tests all negative, awaiting results)	Yes	Yes	Intensive care (ICU)/High dependency unit (HDU)	Yes	High flow nasal oxygen (HFNO), Induction of sputum, Intubation, extubation and related procedures, e.g. manual ventilation and open suctioning of the respiratory tract (including the upper respiratory tract), Nebulisers, Non-invasive ventilation (NIV); Bi-level positive airway pressure ventilation (BiPAP) and Continuous positive airway pressure ventilation (CPAP), Tracheotomy or tracheostomy proc…	Yes	No		No			Yes	No		Yes	0	0
6276	EngBa6276	25-05-20 11:34	59	Female	Yes		White				British, English, Northern Irish, Scottish, or Welsh			I live with 1 or more persons	Yes	NONE of the above	Never smoked	England	Greater London (inc. City of London)	Hospital	Nurse	Band 8+	OTHER		No					No	No - I have NEVER BEEN tested	Yes	No		No		Yes	No		No			No	No		Yes	0	0
6275	EngBa6275	25-05-20 11:28	52	Female	Yes		White				Another White background		from America	I live with 1 or more persons	No	Obesity	Current smoker or Ex-smoker (within 1 year)	England	Greater London (inc. City of London)	Hospital	Nurse	Band 5	Medical		No					No	No - I have NEVER BEEN tested	Yes	Yes	COVID-19 pod/bay/ward	No		Yes	No		No			No	No		No	0	0
6274	EngBa6274	25-05-20 11:26	24	Female	Yes		White				British, English, Northern Irish, Scottish, or Welsh			I live with 1 or more persons	No	NONE of the above	Never smoked	England	Greater London (inc. City of London)	Community healthcare facility	Therapist (Other)	Band 6	OTHER		Yes	1 to 7 days		No	(Persistent) Cough, Breathlessness, Fatigue, Diarrhoea	No	No - I have NEVER BEEN tested	Yes	Yes	Care/Nursing home, Home visits	No		Yes	No		No			No	No		No	1	0
6273	EngBa6273	25-05-20 11:24	50	Female	Yes		Black, African, Black British or Caribbean		African					I live with 1 or more persons	Yes	Obesity	Never smoked	England	Greater London (inc. City of London)	Hospital	Healthcare Assistant (HCA)	Band 2	OTHER		No					No	No - I have NEVER BEEN tested	Yes	Yes	COVID-19 pod/bay/ward	No		Yes	No		No			No	No	would like to be tested	No	0	0
6272	WalBa6272	25-05-20 11:21	47	Male	Yes		White				British, English, Northern Irish, Scottish, or Welsh			I live alone		NONE of the above	Current smoker or Ex-smoker (within 1 year)	Wales	Swansea	Hospital	Nurse	Band 8+	OTHER		No					No	No - I have NEVER BEEN tested	No	No		No		No	Yes	FFP2/FFP3/N95/N100 face mask	Yes	Sometimes	Lack of adequate PPE training	No	No		No	0	0
6271	EngSt6271	25-05-20 11:07	23	Female	Yes		Mixed or multiple ethnic groups			Asian and White				I live with 1 or more persons	No	Immunosuppression	Never smoked	England	Greater London (inc. City of London)	Hospital	Nurse	Student	Medical		No					No	No - I have NEVER BEEN tested	No	Yes	COVID-19 pod/bay/ward	No		No	No		No			No	No		No	0	0
6269	EngBa6269	25-05-20 10:59	28	Male	Yes		Another ethnic group					Another ethnic background	Latin - Spanish	I live with 1 or more persons	No	Immunosuppression	Current smoker or Ex-smoker (within 1 year)	England	Greater London (inc. City of London)	Hospital	Healthcare Assistant (HCA)	Band 2	Surgical		Yes	8 to 14 days		Yes	Fever, (Persistent) Cough, Sore throat, Muscle pain, Nausea/vomiting, Diarrhoea	No	No - I have NEVER BEEN tested	Yes	Yes	COVID-19 pod/bay/ward	No		Yes	No		Yes	Rarely	Patient not suspected or confirmed COVID-19 at the time	Yes	No		No	1	0
6270	EngBa6270	25-05-20 10:59	64	Male	Yes		Asian or Asian British	Indian						I live with 1 or more persons	No	NONE of the above	Never smoked	England	Greater London (inc. City of London)	Hospital	Administrative Staff	Band 4	OTHER		No					No	No - I have NEVER BEEN tested	Yes	No		No		Yes	No		No			No	No		No	0	0
6268	EngBa6268	25-05-20 10:41	52	Female	Yes		White				British, English, Northern Irish, Scottish, or Welsh			I live alone		Obesity	Never smoked	England	Greater London (inc. City of London)	Community healthcare facility	Physiotherapist	Band 8+	OTHER		No					No	No - I have NEVER BEEN tested	No	No		No		Yes	No		No			No	No		Yes	0	0
6267	EngBa6267	25-05-20 10:23	51	Male	Yes		Black, African, Black British or Caribbean		Caribbean					I live with 1 or more persons	No	NONE of the above	Ex-smoker (more than 1 year)	England	Greater London (inc. City of London)	Community healthcare facility	Nurse	Band 8+	OTHER		No					No	No - I have NEVER BEEN tested	No	No		No		Yes	No		No			No	No	I would add more of a focus on district/community nursing. We are having multiple close contacts with patients who have not been tested.	Yes	0	0
6266	EngBa6266	25-05-20 10:07	48	Female	Yes		White				British, English, Northern Irish, Scottish, or Welsh			I live with 1 or more persons	Yes	Obesity	Never smoked	England	Merseyside	Hospital	OTHER	Band 8+	OTHER		No					No	No - I have NOT tested positive (e.g. tests all negative, awaiting results)	No	Yes	COVID-19 pod/bay/ward, Care/Nursing home	No		Yes	Yes	Gown, Plastic apron	No			No	No		No	0	0
6265	EngBa6265	25-05-20 10:03	51	Female	Yes		Another ethnic group					Another ethnic background	Seychellois	I live with 1 or more persons	Yes	Lung disease (inc. asthma/COPD), Obesity	Never smoked	England	Greater London (inc. City of London)	Hospital	Healthcare Assistant (HCA)	Band 3	OTHER		No					No	No - I have NEVER BEEN tested	Yes	Yes	COVID-19 pod/bay/ward, Clinic (inpatient)	No		Yes	No		No			Yes	No	Due to my medical condition, my job role has been altered during the peak of the pandemic, whereby I was now performing non clinical duties, which involved non patient contact, due to the risk to my health and also the PPE changing and seemingly becoming less.	Yes	0	0
6264	EngBa6264	25-05-20 9:51	57	Female	Yes		White				British, English, Northern Irish, Scottish, or Welsh			I live with 1 or more persons	No	Obesity	Ex-smoker (more than 1 year)	England	Greater London (inc. City of London)	Hospital	OTHER	Band 8+	OTHER		No					No	No - I have NEVER BEEN tested	Yes	Yes	COVID-19 pod/bay/ward, Clinic (inpatient), Emergency department (ED), Intensive care (ICU)/High dependency unit (HDU), Maternity unit/Labour ward	No		Yes	No		No			No	Yes		No	0	0
6263	EngBa6263	25-05-20 9:47	54	Female	Yes		White				British, English, Northern Irish, Scottish, or Welsh			I live alone		Obesity	Current smoker or Ex-smoker (within 1 year)	England	Kent	Hospital	Nurse	Band 7	OTHER		No					No	No - I have NOT tested positive (e.g. tests all negative, awaiting results)	No	Yes	COVID-19 pod/bay/ward, Emergency department (ED), Intensive care (ICU)/High dependency unit (HDU), Inpatient ward (not designated for COVID-19)	No		Yes	No		No			Yes	No	Some times l have had to demand access to the appropriate PPE for the setying	No	0	0
6262	EngBa6262	25-05-20 9:41	50	Female	Yes		White				British, English, Northern Irish, Scottish, or Welsh			I live alone		High blood pressure	Never smoked	England	Surrey	Hospital	Nurse	Band 7	OTHER		Yes	1 to 7 days		No	(Persistent) Cough	No	No - I have NOT tested positive (e.g. tests all negative, awaiting results)	No	Yes	COVID-19 pod/bay/ward, Intensive care (ICU)/High dependency unit (HDU), Inpatient ward (not designated for COVID-19), OTHER	No		Yes	No		No			Yes	No	I’m a palliative care specialist nurse covering many hospital wards and can hospice. I’m still confused about whether el any of us are in the correct PPE as we're not following WHO guidance. The hospice staff seem to have better PPE, (gowns/ masks) for really basic care than I see in the hospital, yet I keep hearing that community settings are bit adequately protected compared to hospitals.	Yes	1	0
6261	EngBa6261	25-05-20 9:30	60	Female	Yes		White				British, English, Northern Irish, Scottish, or Welsh			I live with 1 or more persons	No	NONE of the above	Never smoked	England	Oxfordshire	Hospital	Nurse	Band 7	Medical		No					No	No - I have NOT tested positive (e.g. tests all negative, awaiting results)	No	Yes	COVID-19 pod/bay/ward	No		No	Yes	Eye protection (visor/goggles), Hat, Gown, FFP2/FFP3/N95/N100 face mask , Powered Air Purifying Respiratory (PAPR)	Yes	Always	Under senior instruction	No	No	The PPE used was gloves, aprons and surgical masks only. We were later provided with visors by the community.	Yes	0	0
6260	EngBa6260	25-05-20 9:29	41	Female	Yes		Asian or Asian British	Another Asian background					filipino	I live alone		NONE of the above	Never smoked	England	Greater London (inc. City of London)	Hospital	Nurse	Band 7	Medical		No					No	No - I have NEVER BEEN tested	Yes	Yes	Intensive care (ICU)/High dependency unit (HDU)	Yes	Bronchoscopy and upper ENT airway procedures involving suctioning, High flow nasal oxygen (HFNO), Intubation, extubation and related procedures, e.g. manual ventilation and open suctioning of the respiratory tract (including the upper respiratory tract), Nebulisers, Non-invasive ventilation (NIV); Bi-level positive airway pressure ventilation (BiPAP) and Continuous positive airway pressure ventil…	Yes	Yes	FFP2/FFP3/N95/N100 face mask , Powered Air Purifying Respiratory (PAPR)	Yes	Sometimes	Lack of PPE availability, Under senior instruction	Yes	No	first week of Covid we are wearing double gowns, gloves, socks, clogs and PAWR hood. Then we were tole we runput of stocks. The infection control team downgraded the PPE for ICU to similar to how we usually have for FLU. Then downgraded by Matron Natalie to surgical masks that is in ICU 6, she removed clogs, hair nets. We are left confused of the daily changes in PPEs, we are updated of it but no…	Yes	0	0
6259	EngBa6259	25-05-20 9:25	49	Female	Yes		White				Irish			I live with 1 or more persons	Yes	NONE of the above	Ex-smoker (more than 1 year)	England	Greater London (inc. City of London)	Hospital	Nurse	Band 6	OTHER		No					No	No - I have NEVER BEEN tested	Yes	No		No		Yes	No		No			No	No		No	0	0
6258	EngBa6258	25-05-20 9:21	50	Female	Yes		White				Irish			I live alone			Ex-smoker (more than 1 year)	England	Greater London (inc. City of London)	Hospital	Nurse	Band 7	Medical		No					No	No - I have NOT tested positive (e.g. tests all negative, awaiting results)	No	Yes	COVID-19 pod/bay/ward, Intensive care (ICU)/High dependency unit (HDU)	Yes	High flow nasal oxygen (HFNO), Non-invasive ventilation (NIV); Bi-level positive airway pressure ventilation (BiPAP) and Continuous positive airway pressure ventilation (CPAP)	Yes	No		No			No	No	I was part time (3 or 2 days a week. I Harrendorf patients on HDRU but not every day.	Yes	0	0
6257	EngBa6257	25-05-20 9:20	44	Male	Yes		White				British, English, Northern Irish, Scottish, or Welsh			I live with 1 or more persons	Yes	NONE of the above	Never smoked	England	Northamptonshire	Hospital	Nurse	Band 8+	OTHER		No					No	No - I have NEVER BEEN tested	No	No		No		Yes	No		No			No	No		No	0	0
6256	EngOT6256	25-05-20 9:18	47	Female	Yes		White				British, English, Northern Irish, Scottish, or Welsh			I live with 1 or more persons	Yes	NONE of the above	Never smoked	England	Oxfordshire	Hospital	Nurse	OTHER	OTHER		No					No	No - I have NEVER BEEN tested	No	Yes	Intensive care (ICU)/High dependency unit (HDU)	Yes	High flow nasal oxygen (HFNO), High frequency oscillatory ventilation (HFOV), Non-invasive ventilation (NIV); Bi-level positive airway pressure ventilation (BiPAP) and Continuous positive airway pressure ventilation (CPAP), Tracheotomy or tracheostomy procedures (insertion or open suctioning or removal)	Yes	No		No			No	No	We have personal use respirators they are great!	No	0	0
6255	EngBa6255	25-05-20 9:17	54	Male	Yes		White				British, English, Northern Irish, Scottish, or Welsh			I live with 1 or more persons	No	High blood pressure, Obesity	Never smoked	England	Kent	Hospital	Nurse	Band 7	OTHER		Yes	1 to 7 days		No	(Persistent) Cough, Fatigue, Loss of sense of taste	No	No - I have NOT tested positive (e.g. tests all negative, awaiting results)	No	Yes	COVID-19 pod/bay/ward	No		Yes	No		No			No	No	I was unhappy about mask fit testing procedures ie using same hood , wiped between persons. I insisted on different test which did not involve hood but was also more accurate	Yes	1	0
6254	EngBa6254	25-05-20 9:15	42	Female	Yes		White				British, English, Northern Irish, Scottish, or Welsh			I live with 1 or more persons	No	NONE of the above	Never smoked	England	Greater London (inc. City of London)	Hospital	Speech and Language Therapist (SaLT)	Band 8+	OTHER		Yes	1 to 7 days		No	(Persistent) Cough	No	No - I have NEVER BEEN tested	Yes	Yes	COVID-19 pod/bay/ward, Clinic (outpatient/community), Intensive care (ICU)/High dependency unit (HDU), Inpatient ward (not designated for COVID-19)	Yes	OTHER	Yes	No		No			No	No	Although I have been able to access appropriate PPE, this has been in very short supply and obtaining it has been a cause of stress	No	1	0
6253	EngBa6253	25-05-20 9:14	50	Female	Yes		White				British, English, Northern Irish, Scottish, or Welsh			I live with 1 or more persons	Yes	Lung disease (inc. asthma/COPD)	Never smoked	England	Greater London (inc. City of London)	Community healthcare facility	Nurse	Band 7	Mental Health		No					No	No - I have NEVER BEEN tested	No	No		No		Yes	No		No			No	No		No	0	0
6252	EngBa6252	25-05-20 9:12	46	Female	Yes		Asian or Asian British	Another Asian background					Philippine	I live with 1 or more persons	Yes	NONE of the above	Never smoked	England	Greater London (inc. City of London)	Community healthcare facility	Nurse	Band 6	OTHER		Yes	8 to 14 days		No	Fever, (Persistent) Cough, Sore throat, Headache, Diarrhoea, Loss of sense of smell	No	No - I have NEVER BEEN tested	No	Yes	COVID-19 pod/bay/ward	No		Yes	Yes	Eye protection (visor/goggles), Hat, Gown, FFP2/FFP3/N95/N100 face mask	Yes	Sometimes	Patient not suspected or confirmed COVID-19 at the time	Yes	Yes	I feel anxious and stressful during the 1-2 weeks using a plastic gown caring postive COVID patient thinking my 2 kids tand my husband might infected on me everytime I go home and finished my work during COVID days.	Yes	1	0
6251	EngBa6251	25-05-20 9:08	56	Female	Yes		Asian or Asian British	Indian						I live with 1 or more persons	Yes	NONE of the above	Never smoked	England	Warwickshire	Hospital	Nurse	Band 8+	OTHER		No					No	No - I have NOT tested positive (e.g. tests all negative, awaiting results)	No	No		No		No	No		No			No	No		No	0	0
6250	EngBa6250	25-05-20 9:01	53	Female	Yes		White				British, English, Northern Irish, Scottish, or Welsh			I live with 1 or more persons	No	NONE of the above	Ex-smoker (more than 1 year)	England	Durham (County Durham)	Community healthcare facility	Nurse	Band 5	Medical		No					No	No - I have NEVER BEEN tested	No	Yes	Care/Nursing home, Home visits	No		Yes	No		No			No	No		Yes	0	0
6249	EngBa6249	25-05-20 8:53	34	Female	Yes		White				British, English, Northern Irish, Scottish, or Welsh			I live with 1 or more persons	Yes	NONE of the above	Never smoked	England	Lancashire	Community healthcare facility	Nurse	Band 7	Primary Care & Public Health		No					No	No - I have NEVER BEEN tested	No	No		No		No	Yes	Eye protection (visor/goggles), Surgical face mask (Standard), Surgical face mask (Fluid-resistant, Type IIR), FFP2/FFP3/N95/N100 face mask	No			Yes	No		Yes	0	0
6248	EngBa6248	25-05-20 8:43	26	Female	Yes		Mixed or multiple ethnic groups			Asian and White				I live with 1 or more persons	No	Lung disease (inc. asthma/COPD)	Never smoked	England	Greater London (inc. City of London)	Hospital	Dietician	Band 6	Medical		No					No	No - I have NEVER BEEN tested	Yes	Yes	COVID-19 pod/bay/ward, Intensive care (ICU)/High dependency unit (HDU), Inpatient ward (not designated for COVID-19)	Yes	High flow nasal oxygen (HFNO), Intubation, extubation and related procedures, e.g. manual ventilation and open suctioning of the respiratory tract (including the upper respiratory tract), Nebulisers, Non-invasive ventilation (NIV); Bi-level positive airway pressure ventilation (BiPAP) and Continuous positive airway pressure ventilation (CPAP), OTHER	Yes	Yes	Surgical face mask (Standard)	No			No	No		No	0	0
6247	EngBa6247	25-05-20 8:38	54	Female	Yes		Black, African, Black British or Caribbean		African					I live with 1 or more persons	Yes	High blood pressure	Never smoked	England	Greater London (inc. City of London)	Community healthcare facility	Nurse	Band 7	Medical		No					No	No - I have NEVER BEEN tested	No	Yes	COVID-19 pod/bay/ward, OTHER	No		Yes	No		Yes	Sometimes	Patient not suspected or confirmed COVID-19 at the time	Yes	No	It was a big challenge at the peak of the virus infection when nurses were asked to use normal surgical masks and apron for the care of very sick covid patients.	Yes	0	0
6246	WalBa6246	25-05-20 8:34	35	Female	Yes		White				British, English, Northern Irish, Scottish, or Welsh			I live with 1 or more persons	Yes	NONE of the above	Never smoked	Wales	Cardiff	Hospital	Nurse	Band 6	Surgical		No					No	No - I have NEVER BEEN tested	No	No		No		No	No		No			No	No		No	0	0
6245	EngBa6245	25-05-20 8:27	38	Female	Yes		White				British, English, Northern Irish, Scottish, or Welsh			I live with 1 or more persons	Yes	Lung disease (inc. asthma/COPD)	Never smoked	England	Derbyshire	Hospital	Administrative Staff	Band 4	Surgical		No					No	No - I have NEVER BEEN tested	No	No		No		No	No		No			No	No		No	0	0
6244	EngBa6244	25-05-20 8:08	53	Female	Yes		White				British, English, Northern Irish, Scottish, or Welsh			I live with 1 or more persons	Yes	NONE of the above	Ex-smoker (more than 1 year)	England	Derbyshire	Hospital	Nurse	Band 8+	OTHER		Yes	8 to 14 days		No	Fever, (Persistent) Cough, Sore throat, Headache, Muscle pain, Fatigue, Loss of sense of taste, Loss of sense of smell	No	No - I have NEVER BEEN tested	No	Yes	COVID-19 pod/bay/ward, Clinic (outpatient/community)	No		Yes	No		No			No	No		No	1	0
6243	EngBa6243	25-05-20 7:59	41	Female	Yes		Another ethnic group					Another ethnic background	Algerian and spanish mixed	I live with 1 or more persons	Yes	NONE of the above	Ex-smoker (more than 1 year)	England	Greater London (inc. City of London)	Hospital	Nurse	Band 8+	OTHER		Yes	8 to 14 days		No	(Persistent) Cough, Breathlessness, Sore throat, Headache, Photophobia (pain in the eyes due to light), Muscle pain, Fatigue, Nausea/vomiting, Diarrhoea, Loss of sense of taste, Loss of sense of smell	No	Yes - Oral/Nasal swab	Yes	Yes	COVID-19 pod/bay/ward, Clinic (inpatient), Emergency department (ED), Intensive care (ICU)/High dependency unit (HDU), Inpatient ward (not designated for COVID-19)	No		Yes	No		No			No	No		No	1	1
6242	EngBa6242	25-05-20 7:39	39	Male	Yes		White				British, English, Northern Irish, Scottish, or Welsh			I live with 1 or more persons	No	NONE of the above	Never smoked	England	South Yorkshire	Hospital	Nurse	Band 8+	Medical		No					No	No - I have NEVER BEEN tested	No	Yes	COVID-19 pod/bay/ward	No		Yes	No		No			No	No		No	0	0
6241	EngBa6241	25-05-20 6:52	43	Female	Yes		White				British, English, Northern Irish, Scottish, or Welsh			I live with 1 or more persons	Yes	NONE of the above	Ex-smoker (more than 1 year)	England	West Midlands	Community healthcare facility	Nurse	Band 6	Primary Care & Public Health		No					No	No - I have NEVER BEEN tested	No	Yes	Home visits	No		Yes	No		No			No	No		No	0	0
6240	EngCo6240	25-05-20 5:33	42	Female	Yes		White				British, English, Northern Irish, Scottish, or Welsh			I live with 1 or more persons	Yes	Obesity	Never smoked	England	Staffordshire	Hospital	Doctor	Consultant		Paediatrics	No					No	No - I have NEVER BEEN tested	No	Yes	Inpatient ward (not designated for COVID-19)	No		Yes	No		No			Yes	No		No	0	0
6239	EngBa6239	25-05-20 3:53	29	Male	Yes		Asian or Asian British	Another Asian background					Filipino	I live with 1 or more persons	No	NONE of the above	Never smoked	England	West Midlands	Hospital	Nurse	Band 5	Medical		Yes	8 to 14 days		No	Fever, (Persistent) Cough, Breathlessness, Sore throat, Headache, Muscle pain, Fatigue, Diarrhoea, Loss of sense of taste, Loss of sense of smell	No	No - I have NEVER BEEN tested	No	Yes	COVID-19 pod/bay/ward	No		No	No		No			No	No		No	1	0
6238	EngBa6238	25-05-20 2:30	57	Female	Yes		White				British, English, Northern Irish, Scottish, or Welsh			I live with 1 or more persons	No	NONE of the above	Never smoked	England	Greater London (inc. City of London)	Community healthcare facility	Nurse	Band 6	OTHER		No					No	No - I have NOT tested positive (e.g. tests all negative, awaiting results)	No	Yes	Care/Nursing home, Home visits	No		Yes	No		No			No	No		Yes	0	0
6237	EngBa6237	25-05-20 1:05	53	Female	Yes		White				British, English, Northern Irish, Scottish, or Welsh			I live with 1 or more persons	Yes	NONE of the above	Never smoked	England	Greater London (inc. City of London)	Hospital	Nurse	Band 8+	Paediatrics		No					No	No - I have NEVER BEEN tested	Yes	Yes	COVID-19 pod/bay/ward, Intensive care (ICU)/High dependency unit (HDU)	Yes	Bronchoscopy and upper ENT airway procedures involving suctioning, Cardiopulmonary resuscitation (CPR), High flow nasal oxygen (HFNO), High frequency oscillatory ventilation (HFOV), Intubation, extubation and related procedures, e.g. manual ventilation and open suctioning of the respiratory tract (including the upper respiratory tract), Non-invasive ventilation (NIV); Bi-level positive airway pre…	Yes	No		No			No	No		Yes	0	0
6236	EngSt6236	25-05-20 0:01	47	Female	Yes		Mixed or multiple ethnic groups			Another mixed background				I live with 1 or more persons	Yes	High blood pressure	Never smoked	England	Greater London (inc. City of London)	Hospital	Doctor	Staff/Associate Specialist		Allergy	No					No	No - I have NEVER BEEN tested	Yes	No		No		Yes	No		No			Yes	No		No	0	0
6235	EngCo6235	24-05-20 23:56	60	Male	Yes		Another ethnic group					Arab		I live with 1 or more persons	Yes	Immunosuppression	Never smoked	England	Greater London (inc. City of London)	Hospital	Doctor	Consultant		Obstetrics and gynaecology	No					No	No - I have NEVER BEEN tested	Yes	No		No		No	No		No			No	No		Yes	0	0
6234	ScoBa6234	24-05-20 23:47	42	Female	Yes		White				British, English, Northern Irish, Scottish, or Welsh			I live with 1 or more persons	Yes	NONE of the above	Never smoked	Scotland	City of Glasgow	Hospital	Physiotherapist	Band 7	Medical		No					No	No - I have NEVER BEEN tested	Yes	Yes	COVID-19 pod/bay/ward, Intensive care (ICU)/High dependency unit (HDU), Inpatient ward (not designated for COVID-19)	Yes	High flow nasal oxygen (HFNO), Induction of sputum, Intubation, extubation and related procedures, e.g. manual ventilation and open suctioning of the respiratory tract (including the upper respiratory tract), Nebulisers, Non-invasive ventilation (NIV); Bi-level positive airway pressure ventilation (BiPAP) and Continuous positive airway pressure ventilation (CPAP), Tracheotomy or tracheostomy proc…	Yes	No		No			No	No		Yes	0	0
6233	EngBa6233	24-05-20 23:32	31	Female	Yes		White				Another White background		Italian	I live with 1 or more persons	No	NONE of the above	Ex-smoker (more than 1 year)	England	Greater London (inc. City of London)	Hospital	Nurse	Band 6	Surgical		No					No	No - I have NEVER BEEN tested	Yes	Yes	COVID-19 pod/bay/ward, Intensive care (ICU)/High dependency unit (HDU), Inpatient ward (not designated for COVID-19)	Yes	Bronchoscopy and upper ENT airway procedures involving suctioning, High flow nasal oxygen (HFNO), Induction of sputum, Intubation, extubation and related procedures, e.g. manual ventilation and open suctioning of the respiratory tract (including the upper respiratory tract), Nebulisers, Non-invasive ventilation (NIV); Bi-level positive airway pressure ventilation (BiPAP) and Continuous positive a…	Yes	No		No			Yes	No		No	0	0
6232	EngCT6232	24-05-20 22:49	31	Female	Yes		White				British, English, Northern Irish, Scottish, or Welsh			I live with 1 or more persons	No	NONE of the above	Never smoked	England	Greater London (inc. City of London)	Hospital	Doctor	CT/ACCS/ST1-2 or Trust Grade equivalent		Anaesthetics	No					No	Yes - Blood test	No	Yes	COVID-19 pod/bay/ward, Intensive care (ICU)/High dependency unit (HDU), Operating theatre	Yes	Bronchoscopy and upper ENT airway procedures involving suctioning, Intubation, extubation and related procedures, e.g. manual ventilation and open suctioning of the respiratory tract (including the upper respiratory tract)	Yes	No		Yes	Sometimes	Patient not suspected or confirmed COVID-19 at the time	No	No		No	0	1
6231	EngBa6231	24-05-20 22:23	33	Male	Yes		White				British, English, Northern Irish, Scottish, or Welsh			I live with 1 or more persons	No	NONE of the above	Ex-smoker (more than 1 year)	England	Merseyside	Hospital	Nurse	Band 8+	Primary Care & Public Health		No					No	No - I have NEVER BEEN tested	No	Yes	COVID-19 pod/bay/ward	No		No	Yes	Hat, Gown	Yes	Sometimes	Lack of PPE availability, Patient not suspected or confirmed COVID-19 at the time	No	Yes		No	0	0
6230	EngBa6230	24-05-20 22:16	47	Female	Yes		White				British, English, Northern Irish, Scottish, or Welsh			I live with 1 or more persons	Yes	NONE of the above	Never smoked	England	Cambridgeshire	Hospital	Nurse	Band 8+	OTHER		No					No	No - I have NEVER BEEN tested	Yes	Yes	Intensive care (ICU)/High dependency unit (HDU)	Yes	High flow nasal oxygen (HFNO), Non-invasive ventilation (NIV); Bi-level positive airway pressure ventilation (BiPAP) and Continuous positive airway pressure ventilation (CPAP), Tracheotomy or tracheostomy procedures (insertion or open suctioning or removal)	Yes	No		No			No	No		No	0	0
6229	EngSp6229	24-05-20 22:15	32	Male	Yes		Another ethnic group					Another ethnic background	Chinese	I live with 1 or more persons	No	NONE of the above	Never smoked	England	Greater London (inc. City of London)	Hospital	Doctor	SpR (ST3+) or Trust Grade equivalent		Genitourinary medicine	No					No	No - I have NOT tested positive (e.g. tests all negative, awaiting results)	Yes	Yes	COVID-19 pod/bay/ward, Clinic (outpatient/community), Intensive care (ICU)/High dependency unit (HDU), Inpatient ward (not designated for COVID-19)	No		Yes	No		No			No	No		No	0	0
6228	EngBa6228	24-05-20 22:07	50	Female	Yes		White				British, English, Northern Irish, Scottish, or Welsh			I live with 1 or more persons	No	NONE of the above	Never smoked	England	Essex	Other	Paramedic	Band 6	Prehospital & Emergency Services		Yes	8 to 14 days		No	(Persistent) Cough, Breathlessness, Sore throat, Headache, Muscle pain, Fatigue, Loss of sense of taste, Loss of sense of smell	No	No - I have NEVER BEEN tested	No	No		No		Yes	No		No			No	No		Yes	1	0
6227	EngBa6227	24-05-20 21:58	50	Female	Yes		White				British, English, Northern Irish, Scottish, or Welsh			I live with 1 or more persons	Yes	NONE of the above	Ex-smoker (more than 1 year)	England	Greater Manchester	Hospital	OTHER	Band 8+	Medical		Yes	1 to 7 days		No	(Persistent) Cough, Muscle pain	No	No - I have NOT tested positive (e.g. tests all negative, awaiting results)	No	Yes	Intensive care (ICU)/High dependency unit (HDU)	Yes	Bronchoscopy and upper ENT airway procedures involving suctioning, Intubation, extubation and related procedures, e.g. manual ventilation and open suctioning of the respiratory tract (including the upper respiratory tract), Nebulisers, Non-invasive ventilation (NIV); Bi-level positive airway pressure ventilation (BiPAP) and Continuous positive airway pressure ventilation (CPAP), Tracheotomy or tr…	Yes	No		No			No	No	Run out of gowns- now using jumpsuits- very hot! Available masks constantly changing- multiple fit tests	No	1	0
6226	EngBa6226	24-05-20 21:50	38	Female	Yes		White				British, English, Northern Irish, Scottish, or Welsh			I live with 1 or more persons	Yes	NONE of the above	Never smoked	England	Tyne and Wear	Hospital	Physiotherapist	Band 7	Medical		No					No	No - I have NEVER BEEN tested	No	Yes	COVID-19 pod/bay/ward	Yes	High flow nasal oxygen (HFNO), Non-invasive ventilation (NIV); Bi-level positive airway pressure ventilation (BiPAP) and Continuous positive airway pressure ventilation (CPAP)	Yes	No		No			No	No		No	0	0
6225	EngBa6225	24-05-20 21:45	24	Male	Yes		White				British, English, Northern Irish, Scottish, or Welsh			I live with 1 or more persons	No	Lung disease (inc. asthma/COPD)	Never smoked	England	Worcestershire	Hospital	Nurse	Band 5	OTHER		No					No	No - I have NEVER BEEN tested	No	Yes	COVID-19 pod/bay/ward, Clinic (inpatient), Emergency department (ED), Intensive care (ICU)/High dependency unit (HDU), Inpatient ward (not designated for COVID-19)	Yes	Bronchoscopy and upper ENT airway procedures involving suctioning, Cardiopulmonary resuscitation (CPR), High flow nasal oxygen (HFNO), High frequency oscillatory ventilation (HFOV), Induction of sputum, Intubation, extubation and related procedures, e.g. manual ventilation and open suctioning of the respiratory tract (including the upper respiratory tract), Nebulisers, Non-invasive ventilation (N…	Yes	Yes	Gown, Gloves, Surgical face mask (Fluid-resistant, Type IIR), FFP2/FFP3/N95/N100 face mask	Yes	Sometimes	Under senior instruction	Yes	Yes		No	0	0
6224	WalBa6224	24-05-20 21:37	45	Male	Yes		White				British, English, Northern Irish, Scottish, or Welsh			I live with 1 or more persons	Yes	NONE of the above	Never smoked	Wales	Cardiff	Hospital	Nurse	Band 8+	OTHER		Yes	8 to 14 days		No	(Persistent) Cough, Breathlessness, Sore throat, Headache, Muscle pain, Fatigue, Diarrhoea	No	Yes - Oral/Nasal swab	No	Yes	Clinic (inpatient), Intensive care (ICU)/High dependency unit (HDU)	Yes	Intubation, extubation and related procedures, e.g. manual ventilation and open suctioning of the respiratory tract (including the upper respiratory tract), Nebulisers, Tracheotomy or tracheostomy procedures (insertion or open suctioning or removal)	Yes	No		No			No	No		No	1	1
6223	EngBa6223	24-05-20 21:27	45	Female	Yes		White				Irish			I live with 1 or more persons	Yes	NONE of the above	Current smoker or Ex-smoker (within 1 year)	England	Greater London (inc. City of London)	Hospital	Nurse	Band 6	OTHER		Yes	1 to 7 days		No	Fever, Sore throat, Loss of sense of taste, Loss of sense of smell	No	No - I have NOT tested positive (e.g. tests all negative, awaiting results)	Yes	Yes	COVID-19 pod/bay/ward, Intensive care (ICU)/High dependency unit (HDU)	Yes	Cardiopulmonary resuscitation (CPR), High flow nasal oxygen (HFNO), Intubation, extubation and related procedures, e.g. manual ventilation and open suctioning of the respiratory tract (including the upper respiratory tract), Nebulisers, Non-invasive ventilation (NIV); Bi-level positive airway pressure ventilation (BiPAP) and Continuous positive airway pressure ventilation (CPAP), Surgery and post…	Yes	No		Yes	Often	Patient not suspected or confirmed COVID-19 at the time	No	No		No	1	0
6222	EngCo6222	24-05-20 21:02	62	Male	Yes		White				British, English, Northern Irish, Scottish, or Welsh			I live with 1 or more persons	Yes	NONE of the above	Never smoked	England	Tyne and Wear	Hospital	Doctor	Consultant		Geriatric medicine	Yes	1 to 7 days		No	(Persistent) Cough	No	No - I have NOT tested positive (e.g. tests all negative, awaiting results)	No	Yes	Inpatient ward (not designated for COVID-19), OTHER	No		Yes	No		No			No	No		No	1	0
6221	EngBa6221	24-05-20 20:59	40	Female	Yes		White				British, English, Northern Irish, Scottish, or Welsh			I live with 1 or more persons	Yes	Obesity	Never smoked	England	Greater Manchester	Other	Nurse	Band 8+	Paediatrics		No					No	No - I have NEVER BEEN tested	No	No		No		No	No		No			No	No	I do not work in a patient facing role	No	0	0
6220	EngBa6220	24-05-20 20:56	44	Female	Yes		White				British, English, Northern Irish, Scottish, or Welsh			I live with 1 or more persons	Yes	NONE of the above	Ex-smoker (more than 1 year)	England	West Sussex	Hospital	Physiotherapist	Band 8+	OTHER		No					No	No - I have NOT tested positive (e.g. tests all negative, awaiting results)	No	Yes	Intensive care (ICU)/High dependency unit (HDU)	Yes	Bronchoscopy and upper ENT airway procedures involving suctioning, Induction of sputum, Intubation, extubation and related procedures, e.g. manual ventilation and open suctioning of the respiratory tract (including the upper respiratory tract), Nebulisers, Non-invasive ventilation (NIV); Bi-level positive airway pressure ventilation (BiPAP) and Continuous positive airway pressure ventilation (CPA…	Yes	No		No			No	No		No	0	0
6219	EngBa6219	24-05-20 20:51	33	Female	Yes		White				British, English, Northern Irish, Scottish, or Welsh			I live with 1 or more persons	Yes	NONE of the above	Ex-smoker (more than 1 year)	England	Cornwall	Hospital	Nurse	Band 5	Primary Care & Public Health		No					No	No - I have NEVER BEEN tested	No	Yes	COVID-19 pod/bay/ward	No		Yes	No		No			No	No		No	0	0
6218	EngBa6218	24-05-20 20:16	55	Female	Yes		Mixed or multiple ethnic groups			Asian and White				I live with 1 or more persons	Yes	NONE of the above	Never smoked	England	Derbyshire	Hospital	Nurse	Band 8+	OTHER		No					No	No - I have NEVER BEEN tested	No	Yes	Intensive care (ICU)/High dependency unit (HDU)	Yes	Intubation, extubation and related procedures, e.g. manual ventilation and open suctioning of the respiratory tract (including the upper respiratory tract)	Yes	No		No			No	No		No	0	0
6217	EngBa6217	24-05-20 20:03	46	Female	Yes		White				British, English, Northern Irish, Scottish, or Welsh			I live with 1 or more persons	Yes	NONE of the above	Ex-smoker (more than 1 year)	England	Greater Manchester	Hospital	Nurse	Band 7	OTHER		No					No	No - I have NEVER BEEN tested	No	No		No		Yes	No		No			No	No	I have been exposed to COVID 19 almost constantly for several as I share an overcrowded office with several staff members that have had symptoms+/- positive swabs and not gone home. There is no chance of social distancing in the workplace and no access to basic protection such as alcohol gel inside the office and much of the time outside.	No	0	0
6216	EngBa6216	24-05-20 19:58	50	Female	Yes		White				British, English, Northern Irish, Scottish, or Welsh			I live alone		NONE of the above	Never smoked	England	East Sussex	Hospital	Nurse	Band 7	OTHER		No					No	No - I have NEVER BEEN tested	Yes	Yes	COVID-19 pod/bay/ward, Intensive care (ICU)/High dependency unit (HDU)	Yes	Bronchoscopy and upper ENT airway procedures involving suctioning, High flow nasal oxygen (HFNO), Induction of sputum, Intubation, extubation and related procedures, e.g. manual ventilation and open suctioning of the respiratory tract (including the upper respiratory tract), Nebulisers, Non-invasive ventilation (NIV); Bi-level positive airway pressure ventilation (BiPAP) and Continuous positive a…	Yes	No		No			Yes	No		No	0	0
6215	EngBa6215	24-05-20 19:37	43	Female	Yes		White				British, English, Northern Irish, Scottish, or Welsh			I live with 1 or more persons	Yes	NONE of the above	Never smoked	England	West Midlands	Hospital	Administrative Staff	Band 8+	Medical		No					No	No - I have NEVER BEEN tested	No	No		No		Yes	No		No			No	No		No	0	0
6214	EngSp6214	24-05-20 19:31	30	Male	Yes		White				Irish			I live with 1 or more persons	No	NONE of the above	Never smoked	England	Greater London (inc. City of London)	Hospital	Doctor	SpR (ST3+) or Trust Grade equivalent		Genitourinary medicine	Yes	8 to 14 days		No	Fever, (Persistent) Cough, Breathlessness, Sore throat, Headache, Photophobia (pain in the eyes due to light), Muscle pain, Fatigue, Nausea/vomiting, Diarrhoea, Loss of sense of smell	No	Yes - Oral/Nasal swab	Yes	Yes	COVID-19 pod/bay/ward, Clinic (outpatient/community), Inpatient ward (not designated for COVID-19)	No		Yes	Yes	Eye protection (visor/goggles), Hat, Gown, FFP2/FFP3/N95/N100 face mask	Yes	Sometimes	Lack of PPE availability	Yes	No		No	1	1
6213	EngBa6213	24-05-20 19:28	36	Female	Yes		White				British, English, Northern Irish, Scottish, or Welsh			I live with 1 or more persons	Yes	NONE of the above	Never smoked	England	Tyne and Wear	Hospital	Nurse	Band 6	Prehospital & Emergency Services		Yes	1 to 7 days		No	(Persistent) Cough, Headache, Muscle pain, Fatigue	No	No - I have NOT tested positive (e.g. tests all negative, awaiting results)	No	Yes	COVID-19 pod/bay/ward, Emergency department (ED)	Yes	Bronchoscopy and upper ENT airway procedures involving suctioning, Cardiopulmonary resuscitation (CPR), Nebulisers, Non-invasive ventilation (NIV); Bi-level positive airway pressure ventilation (BiPAP) and Continuous positive airway pressure ventilation (CPAP)	Yes	No		Yes	Rarely	Patient not suspected or confirmed COVID-19 at the time	Yes	No		No	1	0
6212	EngBa6212	24-05-20 19:25	39	Female	Yes		White				British, English, Northern Irish, Scottish, or Welsh			I live with 1 or more persons	Yes	NONE of the above	Ex-smoker (more than 1 year)	England	Surrey	Hospital	Midwife	Band 5	Women's Health		No					No	No - I have NEVER BEEN tested	No	No		No		No	No		No			No	No		Yes	0	0
6211	EngBa6211	24-05-20 19:21	49	Female	Yes		White				British, English, Northern Irish, Scottish, or Welsh			I live alone		Lung disease (inc. asthma/COPD), Obesity		England	Kent	Community healthcare facility	Nurse	Band 6	Primary Care & Public Health		Yes	1 to 7 days		No	Fever, Headache, Fatigue	No	Yes - Oral/Nasal swab	No	No		No		Yes	No		No			No	No		Yes	1	1
6210	EngBa6210	24-05-20 18:53	30	Female	Yes		White				British, English, Northern Irish, Scottish, or Welsh			I live with 1 or more persons	No	Lung disease (inc. asthma/COPD)	Never smoked	England	Greater London (inc. City of London)	Hospital	Nurse	Band 6	Medical		Yes	8 to 14 days		No	Fever, (Persistent) Cough, Breathlessness, Headache, Muscle pain, Fatigue, Loss of sense of taste, Loss of sense of smell	No	Yes - Oral/Nasal swab	Yes	Yes	COVID-19 pod/bay/ward, Inpatient ward (not designated for COVID-19)	No		Yes	No		No			No	No	"Significant PPE" referred to a surgical mask which does not fit across the face- not significant in my opinion when providing personal care to patients	No	1	1
6209	EngCT6209	24-05-20 18:50	27	Female	Yes		White				Irish			I live with 1 or more persons	No	NONE of the above	Never smoked	England	Gloucestershire	Hospital	Doctor	CT/ACCS/ST1-2 or Trust Grade equivalent		General (internal) medicine	Yes	More than 14 days	15	Yes	Fever, (Persistent) Cough, Breathlessness, Sore throat, Headache, Muscle pain, Fatigue, Nausea/vomiting, Diarrhoea, Loss of sense of taste	No	No - I have NOT tested positive (e.g. tests all negative, awaiting results)	No	Yes	COVID-19 pod/bay/ward	No		Yes	No		No			No	No	Was unwell with covid twice, with a well period of 3 weeks, and then symptoms returning on week 5 after initial infection.	No	1	0
6208	EngBa6208	24-05-20 18:46	43	Female	Yes		White				British, English, Northern Irish, Scottish, or Welsh			I live with 1 or more persons	Yes	NONE of the above	Ex-smoker (more than 1 year)	England	Greater Manchester	Hospital	Nursing Associate	Band 4	OTHER		Yes	8 to 14 days		No	Fever, (Persistent) Cough, Breathlessness, Sore throat, Headache, Photophobia (pain in the eyes due to light), Muscle pain, Fatigue, Nausea/vomiting, Diarrhoea, Loss of sense of taste, Loss of sense of smell	No	No - I have NEVER BEEN tested	No	Yes	COVID-19 pod/bay/ward	No		Yes	Yes	Eye protection (visor/goggles), Hat, Gown, Surgical face mask (Fluid-resistant, Type IIR), FFP2/FFP3/N95/N100 face mask , Powered Air Purifying Respiratory (PAPR)	No			Yes	Yes		No	1	0
6207	EngBa6207	24-05-20 18:46	37	Female	Yes		White				British, English, Northern Irish, Scottish, or Welsh			I live with 1 or more persons	No	NONE of the above	Never smoked	England	Devon	Hospital	Nurse	Band 6	OTHER		No					No	No - I have NEVER BEEN tested	No	No		No		Yes	No		No			No	No		No	0	0
6206	EngBa6206	24-05-20 18:37	47	Female	Yes		White				British, English, Northern Irish, Scottish, or Welsh			I live alone		NONE of the above	Current smoker or Ex-smoker (within 1 year)	England	Hampshire	Hospital	Nurse	Band 6	Medical		Yes	1 to 7 days		No	Fever, Headache, Fatigue, Loss of sense of taste, Loss of sense of smell	No	No - I have NEVER BEEN tested	Yes	Yes	COVID-19 pod/bay/ward, Intensive care (ICU)/High dependency unit (HDU)	Yes	Bronchoscopy and upper ENT airway procedures involving suctioning, Induction of sputum, Nebulisers, Non-invasive ventilation (NIV); Bi-level positive airway pressure ventilation (BiPAP) and Continuous positive airway pressure ventilation (CPAP)	Yes	No		No			No	No		No	1	0
6205	EngBa6205	24-05-20 17:51	34	Female	Yes		White				British, English, Northern Irish, Scottish, or Welsh			I live with 1 or more persons	Yes	NONE of the above	Ex-smoker (more than 1 year)	England	West Midlands	Hospital	Nurse	Band 8+	Medical		Yes	8 to 14 days		No	Fever, Headache, Fatigue, Nausea/vomiting, Diarrhoea	No	No - I have NOT tested positive (e.g. tests all negative, awaiting results)	No	Yes	COVID-19 pod/bay/ward, Emergency department (ED), Intensive care (ICU)/High dependency unit (HDU)	Yes	Bronchoscopy and upper ENT airway procedures involving suctioning, Cardiopulmonary resuscitation (CPR), Induction of sputum, Nebulisers, Non-invasive ventilation (NIV); Bi-level positive airway pressure ventilation (BiPAP) and Continuous positive airway pressure ventilation (CPAP), Tracheotomy or tracheostomy procedures (insertion or open suctioning or removal)	Yes	Yes	Eye protection (visor/goggles), Gown, Powered Air Purifying Respiratory (PAPR)	Yes	Rarely	Lack of PPE availability	Yes	Yes	We had to get eye protection donated! We also wrote names on gowns to reuse as we left the covid area for break!gowns we have now are not splash proof!we have respirators but no new filters and can’t get any more till September. I purchased my own filters!	Yes	1	0
6204	EngBa6204	24-05-20 17:48	27	Female	Yes		White				British, English, Northern Irish, Scottish, or Welsh			I live with 1 or more persons	No	NONE of the above		England	Greater London (inc. City of London)	Hospital	Nurse	Band 5	Paediatrics		No					No	No - I have NEVER BEEN tested	No	No		No		Yes	No		No			No	No		No	0	0
6203	EngBa6203	24-05-20 17:23	24	Female	Yes		White				British, English, Northern Irish, Scottish, or Welsh			I live with 1 or more persons	No	NONE of the above	Never smoked	England	Greater London (inc. City of London)	Hospital	Nurse	Band 5	Medical		No					No	No - I have NEVER BEEN tested	Yes	Yes	Intensive care (ICU)/High dependency unit (HDU)	Yes	Intubation, extubation and related procedures, e.g. manual ventilation and open suctioning of the respiratory tract (including the upper respiratory tract), Non-invasive ventilation (NIV); Bi-level positive airway pressure ventilation (BiPAP) and Continuous positive airway pressure ventilation (CPAP), Tracheotomy or tracheostomy procedures (insertion or open suctioning or removal)	Yes	Yes	Hat	Yes	Rarely	Patient not suspected or confirmed COVID-19 at the time	No	No		No	0	0
6202	EngBa6202	24-05-20 17:17	30	Female	Yes		White				British, English, Northern Irish, Scottish, or Welsh			I live alone		NONE of the above	Never smoked	England	Tyne and Wear	Hospital	Nurse	Band 5	Medical		No					No	No - I have NEVER BEEN tested	No	No		Yes	Nebulisers, Non-invasive ventilation (NIV); Bi-level positive airway pressure ventilation (BiPAP) and Continuous positive airway pressure ventilation (CPAP), Tracheotomy or tracheostomy procedures (insertion or open suctioning or removal)	Yes	No		No			Yes	No		Yes	0	0
6201	EngSp6201	24-05-20 17:11	40	Female	Yes		White				British, English, Northern Irish, Scottish, or Welsh			I live with 1 or more persons	Yes	NONE of the above	Ex-smoker (more than 1 year)	England	Devon	Hospital	Doctor	SpR (ST3+) or Trust Grade equivalent		Haematology	Yes	1 to 7 days		No	(Persistent) Cough, Breathlessness	No	No - I have NEVER BEEN tested	No	No		No		Yes	No		No			No	No		No	1	0
6200	EngBa6200	24-05-20 16:50	44	Female	Yes		White				British, English, Northern Irish, Scottish, or Welsh			I live with 1 or more persons	Yes	NONE of the above	Never smoked	England	Derbyshire	Hospital	Operating Department Practitioner (ODP)	Band 6	Surgical		No					No	No - I have NEVER BEEN tested	No	Yes	Endoscopy unit (upper respiratory, ENT or upper GI endoscopy), Intensive care (ICU)/High dependency unit (HDU), Operating theatre, Radiology (inc. interventional suites)	Yes	Bronchoscopy and upper ENT airway procedures involving suctioning, Dental procedures (e.g. high-speed drilling), Induction of sputum, Intubation, extubation and related procedures, e.g. manual ventilation and open suctioning of the respiratory tract (including the upper respiratory tract), Surgery and post mortem procedures involving high-speed devices, Tracheotomy or tracheostomy procedures (ins…	Yes	No		No			Yes	Yes		No	0	0
6199	EngBa6199	24-05-20 16:50	22	Female	Yes		White				British, English, Northern Irish, Scottish, or Welsh			I live with 1 or more persons	No	NONE of the above	Never smoked	England	Greater London (inc. City of London)	Hospital	Healthcare Assistant (HCA)	Band 4	Primary Care & Public Health		No					No	No - I have NEVER BEEN tested	Yes	Yes	Intensive care (ICU)/High dependency unit (HDU)	No		No	No		No			No	No	at the start, we were having to use masks which we had not been fit tested on.	Yes	0	0
6198	EngBa6198	24-05-20 16:47	34	Female	Yes		White				British, English, Northern Irish, Scottish, or Welsh			I live with 1 or more persons	Yes	NONE of the above	Current smoker or Ex-smoker (within 1 year)	England	Gloucestershire	Hospital	Nurse	Band 6	Medical		Yes	1 to 7 days		Yes	Fever, Breathlessness, Sore throat, Fatigue	No	No - I have NEVER BEEN tested	No	Yes	COVID-19 pod/bay/ward, Intensive care (ICU)/High dependency unit (HDU)	Yes	High flow nasal oxygen (HFNO), Non-invasive ventilation (NIV); Bi-level positive airway pressure ventilation (BiPAP) and Continuous positive airway pressure ventilation (CPAP)	Yes	No		Yes	Sometimes	Patient not suspected or confirmed COVID-19 at the time	No	No	My mental health has been severely affected due to covid 19. When speaking up because some of our PPE had been revoked because it wasn’t safe (after we had been using it for 2 months) I was ignored by management.	Yes	1	0
6197	EngBa6197	24-05-20 16:45	28	Female	Yes		Asian or Asian British	Indian						I live with 1 or more persons	Yes	NONE of the above	Never smoked	England	Greater London (inc. City of London)	Hospital	Pharmacist	Band 8+	Pharmacy		No					No	No - I have NEVER BEEN tested	Yes	Yes	COVID-19 pod/bay/ward, Inpatient ward (not designated for COVID-19)	No		Yes	No		No			No	No		No	0	0
6196	ScoBa6196	24-05-20 16:33	40	Female	Yes		White				British, English, Northern Irish, Scottish, or Welsh			I live with 1 or more persons	Yes	NONE of the above	Never smoked	Scotland	Fife	Hospital	Nurse	Band 7	OTHER		No					No	No - I have NEVER BEEN tested	No	No		No		Yes	No		No			No	No		No	0	0
6195	EngBa6195	24-05-20 16:26	38	Female	Yes		White				British, English, Northern Irish, Scottish, or Welsh			I live with 1 or more persons	Yes	Obesity	Current smoker or Ex-smoker (within 1 year)	England	Greater London (inc. City of London)	Hospital	Nurse	Band 6	Medical		No					No	No - I have NEVER BEEN tested	Yes	Yes	Intensive care (ICU)/High dependency unit (HDU)	Yes	High flow nasal oxygen (HFNO), Induction of sputum, Intubation, extubation and related procedures, e.g. manual ventilation and open suctioning of the respiratory tract (including the upper respiratory tract), Nebulisers, Non-invasive ventilation (NIV); Bi-level positive airway pressure ventilation (BiPAP) and Continuous positive airway pressure ventilation (CPAP), Tracheotomy or tracheostomy proc…	Yes	No		No			Yes	No		No	0	0
6194	EngBa6194	24-05-20 16:15	45	Male	Yes		Asian or Asian British	Indian						I live with 1 or more persons	Yes	NONE of the above	Never smoked	England	Staffordshire	Hospital	Nurse	Band 6	Mental Health		Yes	1 to 7 days		No	Sore throat, Muscle pain	No	No - I have NOT tested positive (e.g. tests all negative, awaiting results)	No	Yes	COVID-19 pod/bay/ward	No		Yes	No		No			No	No		No	1	0
6193	EngCo6193	24-05-20 16:11	58	Female	Yes		White				Another White background		Dutch	I live with 1 or more persons	Yes	Cancer	Ex-smoker (more than 1 year)	England	Greater London (inc. City of London)	Hospital	Doctor	Consultant		Infectious diseases	Yes	8 to 14 days		No	Sore throat, Headache, Fatigue, Loss of sense of taste, Loss of sense of smell	No	No - I have NEVER BEEN tested	Yes	No		No		Yes	No		No			No	No		Yes	1	0
6192	EngBa6192	24-05-20 16:04	38	Female	Yes		White				Another White background		Australian	I live with 1 or more persons	No	NONE of the above	Ex-smoker (more than 1 year)	England	Greater London (inc. City of London)	Hospital	Nurse	Band 5	Medical		No					No	No - I have NOT tested positive (e.g. tests all negative, awaiting results)	No	Yes	COVID-19 pod/bay/ward, Intensive care (ICU)/High dependency unit (HDU)	Yes	Bronchoscopy and upper ENT airway procedures involving suctioning, High flow nasal oxygen (HFNO), Induction of sputum, Intubation, extubation and related procedures, e.g. manual ventilation and open suctioning of the respiratory tract (including the upper respiratory tract), Nebulisers, Non-invasive ventilation (NIV); Bi-level positive airway pressure ventilation (BiPAP) and Continuous positive a…	Yes	No		No			No	No	I was abroad during the most difficult part of the outbreak in Australia. I didn't come back to work in critical care in London until April 30th so missed a lot of it.	Yes	0	0
6191	EngBa6191	24-05-20 16:00	51	Female	Yes		White				British, English, Northern Irish, Scottish, or Welsh			I live with 1 or more persons	Yes	NONE of the above	Never smoked	England	Suffolk	Community healthcare facility	Nurse	Band 7	Primary Care & Public Health		No					No	No - I have NEVER BEEN tested	No	No		No		No	No		No			No	No		Yes	0	0
6189	EngCo6189	24-05-20 15:57	37	Female	Yes		White				Another White background		Australian and 3rd generation Greek	I live with 1 or more persons	No	NONE of the above	Never smoked	England	Greater London (inc. City of London)	Hospital	Doctor	Consultant		Dermatology	No					No	No - I have NEVER BEEN tested	No	No		No		Yes	Yes	Eye protection (visor/goggles)	No			No	No		No	0	0
6190	EngBa6190	24-05-20 15:57	32	Female	Yes		White				British, English, Northern Irish, Scottish, or Welsh			I live with 1 or more persons	No	NONE of the above	Never smoked	England	Greater London (inc. City of London)	Hospital	Nurse	Band 5	Surgical		No					No	No - I have NEVER BEEN tested	Yes	Yes	COVID-19 pod/bay/ward	No		Yes	No		Yes	Rarely	Patient not suspected or confirmed COVID-19 at the time	No	No		Yes	0	0
6188	EngSp6188	24-05-20 15:52	36	Male	Yes		Another ethnic group					Another ethnic background	Chine see	I live with 1 or more persons	Yes	NONE of the above	Never smoked	England	West Midlands	Hospital	Doctor	SpR (ST3+) or Trust Grade equivalent		Gastroenterology	Yes	1 to 7 days		No	Fever, (Persistent) Cough, Muscle pain, Fatigue, Diarrhoea, Loss of sense of smell	No	Yes - Oral/Nasal swab	No	Yes	COVID-19 pod/bay/ward	No		Yes	No		No			No	No	None	No	1	1
6187	EngBa6187	24-05-20 15:51	52	Female	Yes		White				British, English, Northern Irish, Scottish, or Welsh			I live with 1 or more persons	No	NONE of the above	Ex-smoker (more than 1 year)	England	East Sussex	Hospital	Support Worker/Assistant	Band 3	Mental Health		No					No	No - I have NEVER BEEN tested	No	No		No		Yes	No		No			No	No		Yes	0	0
6186	EngBa6186	24-05-20 15:38	24	Female	Yes		White				British, English, Northern Irish, Scottish, or Welsh			I live with 1 or more persons	No	Lung disease (inc. asthma/COPD)	Never smoked	England	Greater London (inc. City of London)	Hospital	Nurse	Band 5	Medical		Yes	8 to 14 days		Yes	Fever, (Persistent) Cough, Breathlessness, Sore throat, Headache, Muscle pain, Fatigue, Nausea/vomiting	No	Yes - Oral/Nasal swab	No	Yes	COVID-19 pod/bay/ward, Inpatient ward (not designated for COVID-19)	Yes	High flow nasal oxygen (HFNO), Induction of sputum, Nebulisers, Non-invasive ventilation (NIV); Bi-level positive airway pressure ventilation (BiPAP) and Continuous positive airway pressure ventilation (CPAP)	Yes	No		No			No	No	We followed the guidance of PPE and had enough stock to follow this guidance. However, I believe the level of PPE we used was inadequate. A thin apron as opposed to the full length gown and a thin surgical mask instead of a fit tested mask was not enough to look after patients with Covid-19. Hence why there has been extremely high staff sickness on wards in comparison to ICU as they are wearing f…	Yes	1	1
6185	EngBa6185	24-05-20 15:19	56	Female	Yes		Mixed or multiple ethnic groups			Asian and White				I live with 1 or more persons	No	NONE of the above	Never smoked	England	Greater London (inc. City of London)	Community healthcare facility	Support Worker/Assistant	Band 3	Primary Care & Public Health		No					No	No - I have NEVER BEEN tested	Yes	Yes	Home visits	No		Yes	No		No			No	No	Would very much like to have antibody tests at work but understand the large numbers involved & current lab capacity	Yes	0	0
6184	EngBa6184	24-05-20 15:10	28	Female	Yes		White				British, English, Northern Irish, Scottish, or Welsh			I live alone		NONE of the above	Never smoked	England	Lancashire	Hospital	Radiographer	Band 7	OTHER		No					No	No - I have NEVER BEEN tested	No	Yes	COVID-19 pod/bay/ward, Clinic (outpatient/community), Emergency department (ED), Intensive care (ICU)/High dependency unit (HDU), Inpatient ward (not designated for COVID-19), Radiology (inc. interventional suites)	Yes	Cardiopulmonary resuscitation (CPR), Intubation, extubation and related procedures, e.g. manual ventilation and open suctioning of the respiratory tract (including the upper respiratory tract)	Yes	No		No			No	No		No	0	0
6183	EngBa6183	24-05-20 14:55	32	Female	Yes		White				British, English, Northern Irish, Scottish, or Welsh			I live with 1 or more persons	Yes	NONE of the above	Current smoker or Ex-smoker (within 1 year)	England	Hampshire	Hospital	Nurse	Band 5	Prehospital & Emergency Services		No					No	No - I have NEVER BEEN tested	No	Yes	COVID-19 pod/bay/ward, Emergency department (ED)	Yes	Cardiopulmonary resuscitation (CPR), Intubation, extubation and related procedures, e.g. manual ventilation and open suctioning of the respiratory tract (including the upper respiratory tract), Nebulisers, Non-invasive ventilation (NIV); Bi-level positive airway pressure ventilation (BiPAP) and Continuous positive airway pressure ventilation (CPAP)	Yes	No		No			No	Yes	We have run out of long. Sleeved gowns and our hospital manager and security ‘stole’ some sterile gowns from theatre when alerted the last one was now in use, we did not and would not work without adequate PPE	Yes	0	0
6182	EngBa6182	24-05-20 14:53	39	Female	Yes		White				British, English, Northern Irish, Scottish, or Welsh			I live with 1 or more persons	Yes	NONE of the above	Never smoked	England	Devon	Hospital	Nurse	Band 7	Medical		No					No	No - I have NEVER BEEN tested	No	Yes	COVID-19 pod/bay/ward, Intensive care (ICU)/High dependency unit (HDU)	Yes	Cardiopulmonary resuscitation (CPR), Intubation, extubation and related procedures, e.g. manual ventilation and open suctioning of the respiratory tract (including the upper respiratory tract), Nebulisers, Non-invasive ventilation (NIV); Bi-level positive airway pressure ventilation (BiPAP) and Continuous positive airway pressure ventilation (CPAP), Tracheotomy or tracheostomy procedures (inserti…	Yes	No		No			No	No		No	0	0
6181	EngBa6181	24-05-20 14:40	38	Female	Yes		White				British, English, Northern Irish, Scottish, or Welsh			I live with 1 or more persons	Yes	Lung disease (inc. asthma/COPD)	Never smoked	England	Greater London (inc. City of London)	Hospital	Occupational Therapist (OT)	Band 8+	Medical		Yes	8 to 14 days		No	(Persistent) Cough, Breathlessness	No	No - I have NEVER BEEN tested	Yes	Yes	Intensive care (ICU)/High dependency unit (HDU)	Yes	High flow nasal oxygen (HFNO), Non-invasive ventilation (NIV); Bi-level positive airway pressure ventilation (BiPAP) and Continuous positive airway pressure ventilation (CPAP), Tracheotomy or tracheostomy procedures (insertion or open suctioning or removal)	Yes	No		No			No	No		Yes	1	0
6180	EngBa6180	24-05-20 14:38	55	Female	Yes		White				British, English, Northern Irish, Scottish, or Welsh			I live with 1 or more persons	Yes	NONE of the above	Ex-smoker (more than 1 year)	England	West Sussex	Community healthcare facility	Nurse	Band 8+	Paediatrics		No					No	No - I have NOT tested positive (e.g. tests all negative, awaiting results)	No	No		No		Yes	No		No			No	No		No	0	0
6179	EngBa6179	24-05-20 14:37	55	Female	Yes		White				British, English, Northern Irish, Scottish, or Welsh			I live alone		NONE of the above	Never smoked	England	Derbyshire	Hospital	Operating Department Practitioner (ODP)	Band 6	Surgical		No					No	No - I have NEVER BEEN tested	No	Yes	Emergency department (ED), Intensive care (ICU)/High dependency unit (HDU), Operating theatre	Yes	Intubation, extubation and related procedures, e.g. manual ventilation and open suctioning of the respiratory tract (including the upper respiratory tract), Surgery and post mortem procedures involving high-speed devices, Tracheotomy or tracheostomy procedures (insertion or open suctioning or removal)	Yes	No		No			No	Yes		No	0	0
6178	EngBa6178	24-05-20 14:35	53	Male	Yes		White				British, English, Northern Irish, Scottish, or Welsh			I live with 1 or more persons	Yes	NONE of the above	Current smoker or Ex-smoker (within 1 year)	England	West Midlands	Hospital	OTHER	Band 8+	OTHER		No					No	No - I have NEVER BEEN tested	No	Yes	Clinic (inpatient), Intensive care (ICU)/High dependency unit (HDU)	Yes	Intubation, extubation and related procedures, e.g. manual ventilation and open suctioning of the respiratory tract (including the upper respiratory tract), Non-invasive ventilation (NIV); Bi-level positive airway pressure ventilation (BiPAP) and Continuous positive airway pressure ventilation (CPAP), Tracheotomy or tracheostomy procedures (insertion or open suctioning or removal)	Yes	No		No			Yes	No		No	0	0
6177	EngBa6177	24-05-20 14:09	43	Female	Yes		Asian or Asian British	Pakistani						I live with 1 or more persons	No	Lung disease (inc. asthma/COPD)	Never smoked	England	Derbyshire	Hospital	Nurse	Band 6	Medical		No					No	No - I have NEVER BEEN tested	No	No		No		No	No		No			No	No	Apologies as my responses may not be helpful as I’m in shielding	Yes	0	0
6176	EngBa6176	24-05-20 14:03	45	Female	Yes		White				British, English, Northern Irish, Scottish, or Welsh			I live with 1 or more persons	Yes	NONE of the above	Never smoked	England	Derbyshire	Hospital	Nurse	Band 7	Primary Care & Public Health		No					No	No - I have NEVER BEEN tested	No	Yes	Intensive care (ICU)/High dependency unit (HDU)	Yes	Tracheotomy or tracheostomy procedures (insertion or open suctioning or removal)	No	Yes	Eye protection (visor/goggles)	No			Yes	No	Had to wash face visors with acticlor despite this being bad practice as we did not have enough. Initially infection control said to return to be cleaned centrally but they could not cope with the demand	Yes	0	0
6175	EngBa6175	24-05-20 14:01	36	Female	Yes		White				British, English, Northern Irish, Scottish, or Welsh			I live with 1 or more persons	No	NONE of the above	Ex-smoker (more than 1 year)	England	Derbyshire	Hospital	Nurse	Band 8+	OTHER		No					No	No - I have NEVER BEEN tested	No	No		No		Yes	No		No			No	No		No	0	0
6174	EngBa6174	24-05-20 13:59	56	Female	Yes		White				British, English, Northern Irish, Scottish, or Welsh			I live alone		Cancer	Never smoked	England	Derbyshire	Hospital	Nurse	Band 7	Surgical		No					No	No - I have NEVER BEEN tested	No	No		No		Yes	No		No			No	No		No	0	0
6173	EngCo6173	24-05-20 13:57	40	Male	Yes		White				British, English, Northern Irish, Scottish, or Welsh			I live with 1 or more persons	No	Lung disease (inc. asthma/COPD)	Never smoked	England	Greater London (inc. City of London)	Hospital	Doctor	Consultant		Haematology	No					No	No - I have NOT tested positive (e.g. tests all negative, awaiting results)	No	Yes	COVID-19 pod/bay/ward, Clinic (inpatient), Clinic (outpatient/community)	No		No	No		Yes	Often	Patient not suspected or confirmed COVID-19 at the time	Yes	Yes		No	0	0
6172	EngBa6172	24-05-20 13:50	52	Male	Yes		White				Another White background		Finnish	I live with 1 or more persons	Yes	High blood pressure	Current smoker or Ex-smoker (within 1 year)	England	Greater London (inc. City of London)	Hospital	Nurse	Band 6	Surgical		No					No	No - I have NEVER BEEN tested	Yes	Yes	Operating theatre	Yes	Intubation, extubation and related procedures, e.g. manual ventilation and open suctioning of the respiratory tract (including the upper respiratory tract)	Yes	No		No			No	No		No	0	0
6171	EngBa6171	24-05-20 13:40	39	Female	Yes		White				British, English, Northern Irish, Scottish, or Welsh			I live with 1 or more persons	Yes	NONE of the above	Never smoked	England	Derbyshire	Hospital	Nurse	Band 6	Surgical		Yes	1 to 7 days		No	(Persistent) Cough, Breathlessness, Headache, Fatigue	No	No - I have NOT tested positive (e.g. tests all negative, awaiting results)	No	Yes	COVID-19 pod/bay/ward, Clinic (outpatient/community), Day case surgery unit	No		No	No		No			No	Yes		No	1	0
6170	EngBa6170	24-05-20 13:37	44	Male	Yes		White				British, English, Northern Irish, Scottish, or Welsh			I live with 1 or more persons	No	Obesity	Ex-smoker (more than 1 year)	England	Merseyside	Hospital	Nurse	Band 6	Medical		No					No	No - I have NEVER BEEN tested	No	Yes	COVID-19 pod/bay/ward	No		Yes	Yes	Gown, Gloves	No			Yes	No		No	0	0
6169	EngSt6169	24-05-20 13:33	25	Female	Yes		White				British, English, Northern Irish, Scottish, or Welsh			I live alone		NONE of the above	Ex-smoker (more than 1 year)	England	Greater London (inc. City of London)	Hospital	Nurse	Student	Medical		Yes	1 to 7 days		No	Fever, Sore throat, Fatigue, Nausea/vomiting, Loss of sense of taste, Loss of sense of smell	No	No - I have NEVER BEEN tested	Yes	Yes	COVID-19 pod/bay/ward	No		Yes	No		No			No	No		Yes	1	0
6168	EngBa6168	24-05-20 13:24	26	Female	Yes		Asian or Asian British	Bangladeshi						I live with 1 or more persons	No	NONE of the above	Never smoked	England	Greater London (inc. City of London)	Hospital	Nurse	Band 5	Medical		No					No	No - I have NOT tested positive (e.g. tests all negative, awaiting results)	Yes	Yes	COVID-19 pod/bay/ward, Emergency department (ED), Intensive care (ICU)/High dependency unit (HDU), Inpatient ward (not designated for COVID-19)	No		No	Yes	FFP2/FFP3/N95/N100 face mask	Yes	Rarely	Patient not suspected or confirmed COVID-19 at the time, Under senior instruction	No	No	We were wearing any mask or PPE at the beginning of the rise of Covid, so we came into contact with many covid positive patients without PPE. Some patients tried to hide their symptoms too as they didn’t want to stay in hospital.	No	0	0
6167	EngBa6167	24-05-20 13:20	41	Female	Yes		White				British, English, Northern Irish, Scottish, or Welsh			I live with 1 or more persons	No	NONE of the above	Never smoked	England	Greater London (inc. City of London)	Community healthcare facility	Nurse	Band 8+	Primary Care & Public Health		Yes	More than 14 days	21	Yes	Headache, Muscle pain, Fatigue, Diarrhoea, Loss of sense of taste, Loss of sense of smell	No	Yes - Oral/Nasal swab	No	Yes	COVID-19 pod/bay/ward, Clinic (outpatient/community), Inpatient ward (not designated for COVID-19)	No		No	Yes	Eye protection (visor/goggles), FFP2/FFP3/N95/N100 face mask	No			No	No		Yes	1	1
6166	EngBa6166	24-05-20 13:18	30	Female	Yes		White				British, English, Northern Irish, Scottish, or Welsh			I live with 1 or more persons	Yes	NONE of the above	Never smoked	England	Lancashire	Hospital	Nurse	Band 5	Medical		No					No	No - I have NEVER BEEN tested	Yes	Yes	COVID-19 pod/bay/ward, Intensive care (ICU)/High dependency unit (HDU)	Yes	Bronchoscopy and upper ENT airway procedures involving suctioning, Cardiopulmonary resuscitation (CPR), High flow nasal oxygen (HFNO), Induction of sputum, Intubation, extubation and related procedures, e.g. manual ventilation and open suctioning of the respiratory tract (including the upper respiratory tract), Nebulisers, Non-invasive ventilation (NIV); Bi-level positive airway pressure ventilat…	Yes	No		Yes	Rarely	Patient not suspected or confirmed COVID-19 at the time	No	Yes		No	0	0
6165	EngBa6165	24-05-20 13:15	31	Female	Yes		White				British, English, Northern Irish, Scottish, or Welsh			I live with 1 or more persons	Yes	NONE of the above	Ex-smoker (more than 1 year)	England	West Yorkshire	Community healthcare facility	Nurse	Band 5	Primary Care & Public Health		No					No	No - I have NEVER BEEN tested	No	No		No		No	Yes	Eye protection (visor/goggles), Gloves, Surgical face mask (Standard)	No			Yes	No		No	0	0
6164	EngBa6164	24-05-20 12:56	39	Female	Yes		White				British, English, Northern Irish, Scottish, or Welsh			I live alone		Liver disease, Neurological disease (inc. stroke), Obesity	Never smoked	England	Greater London (inc. City of London)	Hospital	Nurse	Band 7	Medical		Yes	1 to 7 days		Yes	Fever, Breathlessness, Sore throat, Headache, Muscle pain, Fatigue, Nausea/vomiting, Diarrhoea	No	No - I have NOT tested positive (e.g. tests all negative, awaiting results)	Yes	Yes	Intensive care (ICU)/High dependency unit (HDU)	Yes	Bronchoscopy and upper ENT airway procedures involving suctioning, Cardiopulmonary resuscitation (CPR), High flow nasal oxygen (HFNO), Induction of sputum, Intubation, extubation and related procedures, e.g. manual ventilation and open suctioning of the respiratory tract (including the upper respiratory tract), Nebulisers, Non-invasive ventilation (NIV); Bi-level positive airway pressure ventilat…	Yes	No		No			No	No		No	1	0
6163	EngBa6163	24-05-20 12:52	29	Female	Yes		White				British, English, Northern Irish, Scottish, or Welsh			I live with 1 or more persons	No	NONE of the above	Current smoker or Ex-smoker (within 1 year)	England	Greater London (inc. City of London)	Hospital	Nurse	Band 7	Mental Health		Yes	8 to 14 days		No	NONE of the above	No	No - I have NOT tested positive (e.g. tests all negative, awaiting results)	No	Yes	OTHER	No		No	No		No			No	No		No	1	0
6162	EngBa6162	24-05-20 12:51	45	Male	Yes		White				British, English, Northern Irish, Scottish, or Welsh			I live with 1 or more persons	Yes	NONE of the above	Never smoked	England	Merseyside	Community healthcare facility	Nurse	Band 8+	Paediatrics		No					No	No - I have NEVER BEEN tested	No	Yes	GP practice	No		No	No		No			Yes	Yes		No	0	0
6161	EngBa6161	24-05-20 12:48	44	Female	Yes		White				British, English, Northern Irish, Scottish, or Welsh			I live alone		NONE of the above	Never smoked	England	Greater London (inc. City of London)	Hospital	Nurse	Band 8+	OTHER		No					No	No - I have NEVER BEEN tested	No	No		No		Yes	No		No			No	No		No	0	0
6160	EngBa6160	24-05-20 12:39	35	Female	Yes		White				British, English, Northern Irish, Scottish, or Welsh			I live with 1 or more persons	Yes	NONE of the above	Never smoked	England	Lancashire	Hospital	Nurse	Band 6	Paediatrics		No					No	No - I have NEVER BEEN tested	No	Yes	Inpatient ward (not designated for COVID-19)	Yes	High flow nasal oxygen (HFNO), Intubation, extubation and related procedures, e.g. manual ventilation and open suctioning of the respiratory tract (including the upper respiratory tract), Non-invasive ventilation (NIV); Bi-level positive airway pressure ventilation (BiPAP) and Continuous positive airway pressure ventilation (CPAP)	Yes	No		No			No	No		Yes	0	0
6159	EngCo6159	24-05-20 12:32	52	Female	Yes		White				British, English, Northern Irish, Scottish, or Welsh			I live with 1 or more persons	No	NONE of the above	Never smoked	England	Greater London (inc. City of London)	Hospital	Doctor	Consultant		Neurology	Yes	8 to 14 days		No	Breathlessness, Headache, Muscle pain, Fatigue, Loss of sense of taste, Loss of sense of smell	No	No - I have NEVER BEEN tested	Yes	No		No		No	No		No			No	No	I had stopped using public transport two weeks before lockdown and 18 days prior to getting symptoms. My husband is a secondary school teacher and he became unwell on 21st March. I got symptoms three -five days later.	Yes	1	0
6158	EngBa6158	24-05-20 12:27	52	Female	Yes		White				British, English, Northern Irish, Scottish, or Welsh			I live with 1 or more persons	Yes	NONE of the above	Ex-smoker (more than 1 year)	England	Greater London (inc. City of London)	Community healthcare facility	Midwife	Band 6	Women's Health		No					No	No - I have NEVER BEEN tested	No	No		No		Yes	No		No			No	No		No	0	0
6157	EngBa6157	24-05-20 12:18	49	Female	Yes		White				British, English, Northern Irish, Scottish, or Welsh			I live with 1 or more persons	Yes	Obesity	Current smoker or Ex-smoker (within 1 year)	England	Merseyside	Other	Nurse	Band 7	Women's Health		No					No	No - I have NEVER BEEN tested	No	No		No		No	No		No			Yes	Yes		No	0	0
6156	EngBa6156	24-05-20 12:10	29	Female	Yes		White				British, English, Northern Irish, Scottish, or Welsh			I live with 1 or more persons	Yes	NONE of the above	Current smoker or Ex-smoker (within 1 year)	England	Greater London (inc. City of London)	Other	OTHER	Band 4	Pharmacy		No					No	No - I have NEVER BEEN tested	Yes	Yes	Care/Nursing home	No		Yes	No		No			No	No		No	0	0
6155	EngCo6155	24-05-20 12:08	55	Female	Yes		Black, African, Black British or Caribbean		Caribbean					I live with 1 or more persons	Yes	NONE of the above	Never smoked	England	Greater London (inc. City of London)	Hospital	Doctor	Consultant		Obstetrics and gynaecology	No					No	No - I have NEVER BEEN tested	No	Yes	COVID-19 pod/bay/ward, Clinic (outpatient/community), Inpatient ward (not designated for COVID-19), Maternity unit/Labour ward	No		Yes	No		No			No	No		No	0	0
6154	EngBa6154	24-05-20 11:56	48	Female	Yes		White				British, English, Northern Irish, Scottish, or Welsh			I live with 1 or more persons	Yes	Cancer	Ex-smoker (more than 1 year)	England	Oxfordshire	Hospital	Nurse	Band 7	Medical		Yes	More than 14 days	21	No	Fever, (Persistent) Cough, Breathlessness, Headache, Muscle pain, Fatigue, Diarrhoea, Loss of sense of taste, Loss of sense of smell	No	No - I have NOT tested positive (e.g. tests all negative, awaiting results)	No	Yes	Inpatient ward (not designated for COVID-19)	No		Yes	No		No			No	No		No	1	0
6152	EngBa6152	24-05-20 11:16	22	Female	Yes		White				British, English, Northern Irish, Scottish, or Welsh			I live with 1 or more persons	No	NONE of the above	Never smoked	England	Oxfordshire	Hospital	Nursing Associate	Band 4	OTHER		Yes	1 to 7 days		No	Headache, Photophobia (pain in the eyes due to light), Fatigue, Loss of sense of taste, Loss of sense of smell	No	Yes - Oral/Nasal swab	No	Yes	COVID-19 pod/bay/ward, Intensive care (ICU)/High dependency unit (HDU)	Yes	Bronchoscopy and upper ENT airway procedures involving suctioning, Cardiopulmonary resuscitation (CPR), High flow nasal oxygen (HFNO), High frequency oscillatory ventilation (HFOV), Induction of sputum, Intubation, extubation and related procedures, e.g. manual ventilation and open suctioning of the respiratory tract (including the upper respiratory tract), Nebulisers, Non-invasive ventilation (N…	Yes	No		No			No	No		No	1	1
6153	EngBa6153	24-05-20 11:16	36	Female	Yes		White				Another White background			I live with 1 or more persons	No	NONE of the above	Never smoked	England	Oxfordshire	Hospital	Nurse	Band 6	Medical		No					No	No - I have NEVER BEEN tested	No	Yes	Endoscopy unit (upper respiratory, ENT or upper GI endoscopy), Intensive care (ICU)/High dependency unit (HDU)	Yes	Upper gastro-intestinal endoscopy where there is open suctioning of the upper respiratory tract	Yes	No		No			No	No		No	0	0
6151	EngBa6151	24-05-20 11:14	43	Female	Yes		White				British, English, Northern Irish, Scottish, or Welsh			I live with 1 or more persons	Yes	NONE of the above	Ex-smoker (more than 1 year)	England	Lancashire	Hospital	Physiotherapist	Band 7	OTHER		No					No	No - I have NEVER BEEN tested	No	Yes	COVID-19 pod/bay/ward, Intensive care (ICU)/High dependency unit (HDU), Inpatient ward (not designated for COVID-19)	Yes	Intubation, extubation and related procedures, e.g. manual ventilation and open suctioning of the respiratory tract (including the upper respiratory tract), Nebulisers, Non-invasive ventilation (NIV); Bi-level positive airway pressure ventilation (BiPAP) and Continuous positive airway pressure ventilation (CPAP), Tracheotomy or tracheostomy procedures (insertion or open suctioning or removal)	Yes	No		No			No	No		Yes	0	0
6150	EngSp6150	24-05-20 11:14	34	Female	Yes		White				British, English, Northern Irish, Scottish, or Welsh			I live with 1 or more persons	Yes	NONE of the above	Never smoked	England	Merseyside	Hospital	Doctor	SpR (ST3+) or Trust Grade equivalent		Trauma and orthopaedic surgery	No					No	No - I have NEVER BEEN tested	No	Yes	Clinic (outpatient/community), Emergency department (ED), Inpatient ward (not designated for COVID-19), Operating theatre	Yes	Surgery and post mortem procedures involving high-speed devices	Yes	No		No			Yes	Yes		No	0	0
6149	EngCo6149	24-05-20 11:13	52	Female	Yes		White				British, English, Northern Irish, Scottish, or Welsh			I live with 1 or more persons	Yes	NONE of the above	Never smoked	England	Lancashire	Hospital	Doctor	Consultant		Anaesthetics	No					No	No - I have NEVER BEEN tested	No	Yes	Intensive care (ICU)/High dependency unit (HDU)	Yes	Intubation, extubation and related procedures, e.g. manual ventilation and open suctioning of the respiratory tract (including the upper respiratory tract)	Yes	No		No			Yes	No		Yes	0	0
6148	EngBa6148	24-05-20 11:08	51	Female	Yes		Mixed or multiple ethnic groups			Black African and White				I live with 1 or more persons	Yes		Ex-smoker (more than 1 year)	England	Cheshire	Hospital	Administrative Staff	Band 7	Prehospital & Emergency Services		No					No	No - I have NOT tested positive (e.g. tests all negative, awaiting results)	No	Yes	Inpatient ward (not designated for COVID-19)	No		No	No		No			No	No		No	0	0
6147	EngOT6147	24-05-20 11:02	45	Female	Yes		White				British, English, Northern Irish, Scottish, or Welsh			I live with 1 or more persons	Yes	NONE of the above	Current smoker or Ex-smoker (within 1 year)	England	City of Bristol	Hospital	OTHER	OTHER	Pharmacy		No					No	No - I have NEVER BEEN tested	No	No		No		Yes	No		No			No	No		No	0	0
6146	EngBa6146	24-05-20 11:01	40	Female	Yes		Mixed or multiple ethnic groups			Another mixed background				I live with 1 or more persons	Yes	NONE of the above	Never smoked	England	West Midlands	Hospital	Administrative Staff	Band 8+	OTHER		No					No	No - I have NOT tested positive (e.g. tests all negative, awaiting results)	No	No		No		Yes	No		No			No	Yes	In management role, so frequently visited COVID areas and had contact with these staff but not delivering direct patient care	Yes	0	0
6145	EngBa6145	24-05-20 10:56	54	Female	Yes		White				British, English, Northern Irish, Scottish, or Welsh			I live with 1 or more persons	Yes	NONE of the above	Never smoked	England	Durham (County Durham)	Hospital	Nurse	Band 7	OTHER		No					No	No - I have NEVER BEEN tested	No	No		No		Yes	No		Yes	Sometimes	Patient not suspected or confirmed COVID-19 at the time	No	No		No	0	0
6144	EngBa6144	24-05-20 10:51	47	Female	Yes		White				British, English, Northern Irish, Scottish, or Welsh			I live with 1 or more persons	Yes	NONE of the above	Ex-smoker (more than 1 year)	England	West Sussex	Community healthcare facility	Nurse	Band 8+	OTHER		No					No	No - I have NEVER BEEN tested	No	No		No		Yes	No		No			No	No		No	0	0
6143	EngBa6143	24-05-20 10:50	61	Female	Yes		White				British, English, Northern Irish, Scottish, or Welsh			I live alone		High blood pressure	Ex-smoker (more than 1 year)	England	Greater London (inc. City of London)	Hospital	Administrative Staff	Band 2	OTHER		No					No	No - I have NEVER BEEN tested	Yes	No		No		Yes	No		No			No	No		Yes	0	0
6142	ScoCo6142	24-05-20 10:49	57	Female	Yes		White				British, English, Northern Irish, Scottish, or Welsh			I live with 1 or more persons	No	NONE of the above	Ex-smoker (more than 1 year)	Scotland	City of Glasgow	Hospital	Dentist	Consultant	Dentistry		Yes	1 to 7 days		No	Fever, Fatigue, Loss of sense of taste, Loss of sense of smell	No	No - I have NEVER BEEN tested	No	Yes	Clinic (outpatient/community)	Yes	Dental procedures (e.g. high-speed drilling)	Yes	No		No			No	No		Yes	1	0
6141	EngBa6141	24-05-20 10:48	44	Male	Yes		Prefer not to say							I live with 1 or more persons	No	Obesity	Never smoked	England	Greater London (inc. City of London)	Hospital	Nurse	Band 6	Surgical		No					No	No - I have NEVER BEEN tested	Yes	Yes	COVID-19 pod/bay/ward, Intensive care (ICU)/High dependency unit (HDU), Inpatient ward (not designated for COVID-19), Operating theatre	Yes	High flow nasal oxygen (HFNO), Intubation, extubation and related procedures, e.g. manual ventilation and open suctioning of the respiratory tract (including the upper respiratory tract), Surgery and post mortem procedures involving high-speed devices	No	No		No			No	No		Yes	0	0
6140	EngCo6140	24-05-20 10:46	44	Female	Yes		White				Another White background		Mixed - European and British	I live with 1 or more persons	Yes	NONE of the above	Ex-smoker (more than 1 year)	England	West Sussex	Community healthcare facility	Psychologist	Consultant	Mental Health		No					No	No - I have NEVER BEEN tested	No	No		No		No	No		No			No	No		Yes	0	0
6139	WalCo6139	24-05-20 10:40	37	Male	Yes		Asian or Asian British	Another Asian background					Iranian	I live with 1 or more persons	Yes	NONE of the above	Ex-smoker (more than 1 year)	Wales	Rhondda Cynon Taf	Hospital	Doctor	Consultant		Emergency medicine	Yes	8 to 14 days		No	Fever, Headache, Muscle pain, Fatigue, Loss of sense of taste, Loss of sense of smell	No	Yes - Oral/Nasal swab	No	Yes	Emergency department (ED)	Yes	Cardiopulmonary resuscitation (CPR), Intubation, extubation and related procedures, e.g. manual ventilation and open suctioning of the respiratory tract (including the upper respiratory tract), Nebulisers, Non-invasive ventilation (NIV); Bi-level positive airway pressure ventilation (BiPAP) and Continuous positive airway pressure ventilation (CPAP)	Yes	No		No			No	Yes		No	1	1
6138	EngBa6138	24-05-20 10:37	56	Female	Yes		White				British, English, Northern Irish, Scottish, or Welsh			I live with 1 or more persons	No	NONE of the above	Current smoker or Ex-smoker (within 1 year)	England	Greater London (inc. City of London)	Hospital	Support Worker/Assistant	Band 2	Surgical		No					No	No - I have NEVER BEEN tested	Yes	Yes	COVID-19 pod/bay/ward, Day case surgery unit, Emergency department (ED), Intensive care (ICU)/High dependency unit (HDU), Maternity unit/Labour ward, Operating theatre	Yes	Surgery and post mortem procedures involving high-speed devices	Yes	No		No			No	No		Yes	0	0
6137	EngBa6137	24-05-20 10:27	57	Male	Yes		White				British, English, Northern Irish, Scottish, or Welsh			I live with 1 or more persons	No	NONE of the above	Never smoked	England	Greater London (inc. City of London)	Hospital	Nurse	Band 6	Surgical		No					No	No - I have NEVER BEEN tested	No	Yes	Intensive care (ICU)/High dependency unit (HDU)	Yes	Bronchoscopy and upper ENT airway procedures involving suctioning, Cardiopulmonary resuscitation (CPR), High flow nasal oxygen (HFNO), Induction of sputum, Intubation, extubation and related procedures, e.g. manual ventilation and open suctioning of the respiratory tract (including the upper respiratory tract), Nebulisers, Non-invasive ventilation (NIV); Bi-level positive airway pressure ventilat…	Yes	No		No			No	No		Yes	0	0
6136	ScoBa6136	24-05-20 10:22	57	Female	Yes		White				British, English, Northern Irish, Scottish, or Welsh			I live with 1 or more persons	No	Lung disease (inc. asthma/COPD)	Ex-smoker (more than 1 year)	Scotland	City of Glasgow	Hospital	Administrative Staff	Band 2	Medical		No					No	No - I have NEVER BEEN tested	Yes	No		No		No	No		No			Yes	No	Clerical in a covid 19 area cubicle with curtain for patients work on sight not an office am I safe?	Yes	0	0
6135	EngBa6135	24-05-20 10:21	26	Female	Yes		White				British, English, Northern Irish, Scottish, or Welsh			I live with 1 or more persons	No	NONE of the above	Never smoked	England	Greater London (inc. City of London)	Hospital	Midwife	Band 6	Women's Health		Yes	8 to 14 days		Yes	(Persistent) Cough, Breathlessness, Sore throat, Headache, Muscle pain, Fatigue, Diarrhoea	No	No - I have NEVER BEEN tested	No	Yes	Clinic (inpatient), Maternity unit/Labour ward	No		No	Yes	Surgical face mask (Standard), FFP2/FFP3/N95/N100 face mask	No			No	No		No	1	0
6134	EngBa6134	24-05-20 10:18	43	Female	Yes		White				Another White background			I live with 1 or more persons	Yes	Obesity	Ex-smoker (more than 1 year)	England	Greater London (inc. City of London)	Hospital	Nurse	Band 7	Surgical		Yes	1 to 7 days		No	Sore throat, Headache	No	No - I have NOT tested positive (e.g. tests all negative, awaiting results)	No	Yes	Operating theatre	Yes	Bronchoscopy and upper ENT airway procedures involving suctioning, Intubation, extubation and related procedures, e.g. manual ventilation and open suctioning of the respiratory tract (including the upper respiratory tract)	Yes	No		No			Yes	No		Yes	1	0
6133	EngBa6133	24-05-20 10:17	48	Male	Yes		White				British, English, Northern Irish, Scottish, or Welsh			I live with 1 or more persons	Yes	High blood pressure, Diabetes, Obesity	Never smoked	England	North Yorkshire	Hospital	Operating Department Practitioner (ODP)	Band 6	OTHER		No					No	No - I have NEVER BEEN tested	No	Yes	Emergency department (ED), Intensive care (ICU)/High dependency unit (HDU), Operating theatre, Radiology (inc. interventional suites)	Yes	Cardiopulmonary resuscitation (CPR), Intubation, extubation and related procedures, e.g. manual ventilation and open suctioning of the respiratory tract (including the upper respiratory tract), Non-invasive ventilation (NIV); Bi-level positive airway pressure ventilation (BiPAP) and Continuous positive airway pressure ventilation (CPAP), Tracheotomy or tracheostomy procedures (insertion or open s…	Yes	No		No			No	No		No	0	0
6132	EngBa6132	24-05-20 10:12	30	Male	Yes		White				British, English, Northern Irish, Scottish, or Welsh			I live with 1 or more persons	Yes	NONE of the above	Never smoked	England	Gloucestershire	Hospital	Physiotherapist	Band 7	OTHER		Yes	1 to 7 days		Yes	(Persistent) Cough, Muscle pain, Fatigue	No	No - I have NOT tested positive (e.g. tests all negative, awaiting results)	No	Yes	COVID-19 pod/bay/ward, Clinic (inpatient), Inpatient ward (not designated for COVID-19)	Yes	Induction of sputum, Nebulisers	No	No		No			No	No	Significant change in work patterns hours, redeployment subsequent mental health episode	Yes	1	0
6131	EngBa6131	24-05-20 10:12	57	Female	Yes		White				British, English, Northern Irish, Scottish, or Welsh			I live with 1 or more persons	No	Obesity	Ex-smoker (more than 1 year)	England	Greater London (inc. City of London)	Community healthcare facility	Nurse	Band 6	OTHER		Yes	1 to 7 days		No	Fever, Breathlessness, Sore throat, Headache, Muscle pain, Fatigue, Diarrhoea, Loss of sense of smell	No	Yes - Oral/Nasal swab	Yes	Yes	Home visits	No		No	No		No			No	No	I feel like I contracted Covid in the office enviroment - no social distancing. overcrowded room.	Yes	1	1
6130	EngBa6130	24-05-20 10:09	18	Male	Yes		White				British, English, Northern Irish, Scottish, or Welsh			I live with 1 or more persons	Yes	NONE of the above	Never smoked	England	Oxfordshire	Hospital	Healthcare Assistant (HCA)	Band 2	OTHER		No					No	No - I have NOT tested positive (e.g. tests all negative, awaiting results)	Yes	No		No		Yes	No		No			No	No		No	0	0
6129	NorBa6129	24-05-20 10:08	35	Female	Yes		White				British, English, Northern Irish, Scottish, or Welsh			I live with 1 or more persons	No	NONE of the above	Never smoked	Northern Ireland	Antrim	Hospital	Nurse	Band 5	Surgical		No					No	No - I have NEVER BEEN tested	No	Yes	COVID-19 pod/bay/ward, Intensive care (ICU)/High dependency unit (HDU)	Yes	Bronchoscopy and upper ENT airway procedures involving suctioning, High flow nasal oxygen (HFNO), Induction of sputum, Intubation, extubation and related procedures, e.g. manual ventilation and open suctioning of the respiratory tract (including the upper respiratory tract), Nebulisers, Non-invasive ventilation (NIV); Bi-level positive airway pressure ventilation (BiPAP) and Continuous positive a…	Yes	No		No			No	No		No	0	0
6128	EngBa6128	24-05-20 10:06	28	Female	Yes		White				British, English, Northern Irish, Scottish, or Welsh			I live with 1 or more persons	No	NONE of the above	Current smoker or Ex-smoker (within 1 year)	England	Hampshire	Hospital	Nurse	Band 6	Medical		Yes	1 to 7 days		No	(Persistent) Cough, Breathlessness, Sore throat, Headache, Muscle pain, Fatigue	No	No - I have NEVER BEEN tested	No	Yes	COVID-19 pod/bay/ward	No		No	Yes	Gown, Surgical face mask (Standard), Surgical face mask (Fluid-resistant, Type IIR), FFP2/FFP3/N95/N100 face mask	Yes	Sometimes	Lack of adequate PPE training, Lack of PPE availability, Patient not suspected or confirmed COVID-19 at the time, Under senior instruction	No	No		No	1	0
6127	EngBa6127	24-05-20 10:00	45	Female	Yes		White				British, English, Northern Irish, Scottish, or Welsh			I live with 1 or more persons	Yes	NONE of the above		England	East Sussex	Hospital	Nurse	Band 7	Mental Health		No					No	No - I have NEVER BEEN tested	No	No		No		Yes	No		No			No	No		No	0	0
6125	EngBa6125	24-05-20 9:53	43	Male	Yes		Black, African, Black British or Caribbean		African					I live with 1 or more persons	Yes	NONE of the above	Never smoked	England	Greater London (inc. City of London)	Community healthcare facility	Nurse	Band 6	Mental Health		Yes	1 to 7 days		No	Fever, Sore throat, Muscle pain, Fatigue, Diarrhoea	No	No - I have NEVER BEEN tested	No	Yes	Clinic (outpatient/community), Home visits	No		No	Yes	Eye protection (visor/goggles), Hat, Gown, Surgical face mask (Fluid-resistant, Type IIR), Powered Air Purifying Respiratory (PAPR)	No			No	No	Nhs Trust are not allowing Locum staff to be tested as they may not be on the trust employee database to link the results. No one cares about locums	Yes	1	0
6126	EngBa6126	24-05-20 9:53	26	Male	Yes		White				British, English, Northern Irish, Scottish, or Welsh			I live with 1 or more persons	No	NONE of the above	Never smoked	England	Greater London (inc. City of London)	Hospital	Technician (Clinical)	Band 6	Medical		No					No	No - I have NEVER BEEN tested	No	Yes	Intensive care (ICU)/High dependency unit (HDU)	Yes	High flow nasal oxygen (HFNO), Intubation, extubation and related procedures, e.g. manual ventilation and open suctioning of the respiratory tract (including the upper respiratory tract), Nebulisers, Non-invasive ventilation (NIV); Bi-level positive airway pressure ventilation (BiPAP) and Continuous positive airway pressure ventilation (CPAP)	Yes	No		No			No	No		Yes	0	0
6124	EngCo6124	24-05-20 9:52	42	Female	Yes		White				Another White background		Czech Irish	I live with 1 or more persons	Yes	NONE of the above	Ex-smoker (more than 1 year)	England	Greater London (inc. City of London)	Hospital	Doctor	Consultant		Haematology	No					No	No - I have NOT tested positive (e.g. tests all negative, awaiting results)	Yes	Yes	COVID-19 pod/bay/ward, Intensive care (ICU)/High dependency unit (HDU), Inpatient ward (not designated for COVID-19)	No		Yes	No		No			No	No		Yes	0	0
6123	EngBa6123	24-05-20 9:48	54	Female	Yes		White				British, English, Northern Irish, Scottish, or Welsh			I live with 1 or more persons	No	High blood pressure, Obesity	Ex-smoker (more than 1 year)	England	Surrey	Hospital	Nurse	Band 8+	Surgical		Yes	8 to 14 days		No	Fever, (Persistent) Cough, Sore throat, Headache, Muscle pain, Fatigue, Loss of sense of taste	No	No - I have NEVER BEEN tested	No	Yes	Care/Nursing home, Inpatient ward (not designated for COVID-19)	No		Yes	No		No			No	No		Yes	1	0
6122	EngBa6122	24-05-20 9:42	27	Female	Yes		White				British, English, Northern Irish, Scottish, or Welsh			I live with 1 or more persons	No	NONE of the above	Never smoked	England	Greater London (inc. City of London)	Hospital	Physiotherapist	Band 6	OTHER		Yes	1 to 7 days		No	Sore throat, Headache, Photophobia (pain in the eyes due to light), Muscle pain, Fatigue	No	Yes - Oral/Nasal swab	Yes	Yes	COVID-19 pod/bay/ward, Intensive care (ICU)/High dependency unit (HDU), Inpatient ward (not designated for COVID-19)	No		Yes	No		Yes	Rarely	Patient not suspected or confirmed COVID-19 at the time	No	No		No	1	1
6121	ScoBa6121	24-05-20 9:39	40	Female	Yes		White				British, English, Northern Irish, Scottish, or Welsh			I live with 1 or more persons	Yes	Obesity	Never smoked	Scotland	City of Glasgow	Hospital	Nurse	Band 6	Prehospital & Emergency Services		No					No	No - I have NEVER BEEN tested	No	Yes	Emergency department (ED)	Yes	Intubation, extubation and related procedures, e.g. manual ventilation and open suctioning of the respiratory tract (including the upper respiratory tract), Nebulisers, Non-invasive ventilation (NIV); Bi-level positive airway pressure ventilation (BiPAP) and Continuous positive airway pressure ventilation (CPAP)	Yes	No		No			No	No		Yes	0	0
6120	EngCo6120	24-05-20 9:34	44	Female	Yes		White				British, English, Northern Irish, Scottish, or Welsh			I live with 1 or more persons	Yes	Lung disease (inc. asthma/COPD)	Ex-smoker (more than 1 year)	England	Tyne and Wear	Hospital	Doctor	Consultant		Emergency medicine	No					No	No - I have NOT tested positive (e.g. tests all negative, awaiting results)	No	Yes	Emergency department (ED)	Yes	Cardiopulmonary resuscitation (CPR), Intubation, extubation and related procedures, e.g. manual ventilation and open suctioning of the respiratory tract (including the upper respiratory tract)	Yes	No		No			Yes	No		No	0	0
6119	ScoBa6119	24-05-20 9:31	36	Female	Yes		White				British, English, Northern Irish, Scottish, or Welsh			I live with 1 or more persons	Yes	Obesity	Never smoked	Scotland	Fife	Hospital	Nurse	Band 5	Medical		Yes	1 to 7 days		Yes	(Persistent) Cough, Breathlessness, Sore throat, Headache, Photophobia (pain in the eyes due to light), Muscle pain, Fatigue, Diarrhoea, Loss of sense of taste, Loss of sense of smell	No	No - I have NOT tested positive (e.g. tests all negative, awaiting results)	No	Yes	COVID-19 pod/bay/ward	No		Yes	Yes	Eye protection (visor/goggles), Hat, Gown, Surgical face mask (Fluid-resistant, Type IIR)	Yes	Sometimes	Lack of PPE availability, Patient not suspected or confirmed COVID-19 at the time	Yes	Yes		Yes	1	0
6118	EngBa6118	24-05-20 9:29	46	Female	Yes		White				British, English, Northern Irish, Scottish, or Welsh			I live with 1 or more persons	Yes	NONE of the above	Never smoked	England	Greater London (inc. City of London)	Hospital	Psychologist	Band 8+	Paediatrics		Yes	1 to 7 days		No	(Persistent) Cough, Breathlessness, Sore throat, Headache, Muscle pain, Fatigue	No	No - I have NOT tested positive (e.g. tests all negative, awaiting results)	No	Yes	COVID-19 pod/bay/ward, Inpatient ward (not designated for COVID-19)	Yes	Bronchoscopy and upper ENT airway procedures involving suctioning, High flow nasal oxygen (HFNO), High frequency oscillatory ventilation (HFOV), Intubation, extubation and related procedures, e.g. manual ventilation and open suctioning of the respiratory tract (including the upper respiratory tract), Nebulisers, Non-invasive ventilation (NIV); Bi-level positive airway pressure ventilation (BiPAP)…	No	No		No			Yes	Yes		No	1	0
6117	EngBa6117	24-05-20 9:26	28	Female	Yes		White				British, English, Northern Irish, Scottish, or Welsh			I live alone		NONE of the above	Never smoked	England	Tyne and Wear	Hospital	Physiotherapist	Band 4	Surgical		No					No	No - I have NEVER BEEN tested	Yes	No		No		Yes	No		No			No	No		No	0	0
6116	EngBa6116	24-05-20 9:20	41	Male	Yes		Asian or Asian British	Another Asian background					Mauritius	I live alone		High blood pressure	Current smoker or Ex-smoker (within 1 year)	England	Greater London (inc. City of London)	Hospital	Nurse	Band 7	OTHER		Yes	1 to 7 days		Yes	Fever, (Persistent) Cough, Breathlessness, Headache, Fatigue, Loss of sense of taste, Loss of sense of smell	No	Yes - Oral/Nasal swab	Yes	Yes	Intensive care (ICU)/High dependency unit (HDU)	Yes	Bronchoscopy and upper ENT airway procedures involving suctioning, High flow nasal oxygen (HFNO), High frequency oscillatory ventilation (HFOV), Intubation, extubation and related procedures, e.g. manual ventilation and open suctioning of the respiratory tract (including the upper respiratory tract), Nebulisers, Non-invasive ventilation (NIV); Bi-level positive airway pressure ventilation (BiPAP)…	Yes	No		No			No	No	My unit well equipped thanks tested and result negative 22/05	Yes	1	1
6115	EngBa6115	24-05-20 9:13	44	Female	Yes		White				British, English, Northern Irish, Scottish, or Welsh			I live with 1 or more persons	Yes	NONE of the above	Never smoked	England	Lancashire	Community healthcare facility	Physiotherapist	Band 7	Primary Care & Public Health		No					No	No - I have NOT tested positive (e.g. tests all negative, awaiting results)	No	Yes	Home visits	No		Yes	No		No			No	No		Yes	0	0
6114	NorBa6114	24-05-20 9:09	45	Female	Yes		White				British, English, Northern Irish, Scottish, or Welsh			I live with 1 or more persons	Yes		Ex-smoker (more than 1 year)	Northern Ireland	Down	Hospital	Nurse	Band 7	Mental Health		No					No	No - I have NEVER BEEN tested	No	Yes	Inpatient ward (not designated for COVID-19)	No		Yes	No		No			No	No	I work in acute inpatient psychiatry where it is impossible to socially distance due to the nature of our patients. We regularly have to use physical restraint due to high levels of aggression and the PPE that we use during these procedures does not give us adequate protection. We use clinical masks, gloves and and apron. I have been spat at numerous times and patients also try to bite us. We swa…	No	0	0
6113	EngCT6113	24-05-20 9:04	29	Female	Yes		Mixed or multiple ethnic groups			Another mixed background				I live alone		Obesity	Current smoker or Ex-smoker (within 1 year)	England	Greater London (inc. City of London)	Hospital	Doctor	CT/ACCS/ST1-2 or Trust Grade equivalent		Paediatrics	No					No	No - I have NEVER BEEN tested	No	Yes	Emergency department (ED)	No		Yes	No		No			Yes	No		Yes	0	0
6112	EngBa6112	24-05-20 9:02	56	Female	Yes		Prefer not to say							I live with 1 or more persons	No	NONE of the above	Ex-smoker (more than 1 year)	England	Surrey	Hospital	Support Worker/Assistant	Band 2	Prehospital & Emergency Services		No					No	No - I have NOT tested positive (e.g. tests all negative, awaiting results)	No	Yes	Emergency department (ED)	No		Yes	No		No			No	No		No	0	0
6111	EngBa6111	24-05-20 8:57	26	Male	Yes		Mixed or multiple ethnic groups			Another mixed background			British and Indonesian	I live with 1 or more persons	No	NONE of the above	Never smoked	England	Greater London (inc. City of London)	Hospital	Nurse	Band 5	OTHER		No					No	No - I have NOT tested positive (e.g. tests all negative, awaiting results)	Yes	No		No		No	No		No			Yes	No		Yes	0	0
6110	EngBa6110	24-05-20 8:55	37	Female	Yes		White				British, English, Northern Irish, Scottish, or Welsh			I live with 1 or more persons	Yes	NONE of the above	Ex-smoker (more than 1 year)	England	Hertfordshire	Hospital	Nursing Associate	Band 4	Surgical		No					No	No - I have NEVER BEEN tested	No	Yes	COVID-19 pod/bay/ward	No		Yes	Yes	Hat, Gown, FFP2/FFP3/N95/N100 face mask	Yes	Often	Lack of PPE availability	Yes	Yes		Yes	0	0
6109	EngBa6109	24-05-20 8:50	40	Female	Yes		White				British, English, Northern Irish, Scottish, or Welsh			I live with 1 or more persons	Yes	NONE of the above	Never smoked	England	Surrey	Community healthcare facility	Nurse	Band 7	Paediatrics		Yes	8 to 14 days		No	(Persistent) Cough	No	No - I have NEVER BEEN tested	No	Yes	Inpatient ward (not designated for COVID-19)	Yes	Induction of sputum, Intubation, extubation and related procedures, e.g. manual ventilation and open suctioning of the respiratory tract (including the upper respiratory tract), Nebulisers	No	No		No			Yes	No		Yes	1	0
6108	EngBa6108	24-05-20 8:46	49	Male	Yes		White				British, English, Northern Irish, Scottish, or Welsh			I live with 1 or more persons	No	High blood pressure	Never smoked	England	East Sussex	Community healthcare facility	Nurse	Band 6	Primary Care & Public Health		No					No	No - I have NEVER BEEN tested	No	No		No		Yes	No		No			No	No		No	0	0
6107	EngBa6107	24-05-20 8:45	26	Female	Yes		White				Irish			I live with 1 or more persons	No	NONE of the above	Never smoked	England	Greater London (inc. City of London)	Community healthcare facility	Speech and Language Therapist (SaLT)	Band 6	OTHER		No					No	No - I have NEVER BEEN tested	No	No		No		No	No		No			No	No		Yes	0	0
6106	ScoBa6106	24-05-20 8:43	29	Male	Yes		White				British, English, Northern Irish, Scottish, or Welsh			I live with 1 or more persons	Yes	Obesity	Never smoked	Scotland	City of Dundee	Hospital	Healthcare Assistant (HCA)	Band 2	Surgical		No					No	No - I have NEVER BEEN tested	No	Yes	COVID-19 pod/bay/ward	No		No	Yes	Surgical face mask (Fluid-resistant, Type IIR)	No			No	No		Yes	0	0
6105	EngBa6105	24-05-20 8:36	41	Female	Yes		White				British, English, Northern Irish, Scottish, or Welsh			I live with 1 or more persons	Yes	NONE of the above	Ex-smoker (more than 1 year)	England	Tyne and Wear	Hospital	OTHER	Band 7	Medical		No					No	No - I have NEVER BEEN tested	No	No		No		Yes	No		No			No	No		No	0	0
6104	EngBa6104	24-05-20 8:35	40	Female	Yes		White				British, English, Northern Irish, Scottish, or Welsh			I live with 1 or more persons	Yes	NONE of the above	Ex-smoker (more than 1 year)	England	Tyne and Wear	Hospital	Nurse	Band 6	OTHER		Yes	More than 14 days	17	No	(Persistent) Cough, Breathlessness, Headache, Muscle pain, Fatigue, Diarrhoea, Loss of sense of taste, Loss of sense of smell	No	Yes - Oral/Nasal swab	Yes	No		No		Yes	No		No			No	No	I had not had any face to face contact with any pts prior to catching. The metros has been much busier than normal, heating full blast and all windows closed for the week prior. My metro home is also a route from the airport.	Yes	1	1
6103	EngBa6103	24-05-20 8:34	59	Female	Yes		White				British, English, Northern Irish, Scottish, or Welsh			I live with 1 or more persons	Yes	NONE of the above	Never smoked	England	Greater London (inc. City of London)	Hospital	Nurse	Band 8+	OTHER		Yes	1 to 7 days		No	Fever, Headache, Muscle pain, Fatigue, Loss of sense of smell	No	Yes - Oral/Nasal swab	Yes	Yes	COVID-19 pod/bay/ward	No		Yes	No		No			No	No	Have felt very supported by GSTT, physically and mental wellbeing	No	1	1
6102	EngBa6102	24-05-20 8:32	48	Female	Yes		White				British, English, Northern Irish, Scottish, or Welsh			I live with 1 or more persons	Yes	NONE of the above	Never smoked	England	Tyne and Wear	Hospital	Nurse	Band 8+	OTHER		No					No	No - I have NEVER BEEN tested	No	No		No		Yes	No		No			No	No		Yes	0	0
6101	EngBa6101	24-05-20 8:22	29	Female	Yes		White				British, English, Northern Irish, Scottish, or Welsh			I live with 1 or more persons	No	Lung disease (inc. asthma/COPD)	Never smoked	England	West Midlands	Hospital	Nurse	Band 7	Surgical		Yes	1 to 7 days		No	(Persistent) Cough, Breathlessness, Sore throat, Fatigue	No	No - I have NEVER BEEN tested	No	Yes	COVID-19 pod/bay/ward	No		No	Yes	Hat, Gown, FFP2/FFP3/N95/N100 face mask	Yes	Rarely	Clinical reasons	Yes	No		No	1	0
6100	EngBa6100	24-05-20 8:20	61	Female	Yes		White				British, English, Northern Irish, Scottish, or Welsh			I live with 1 or more persons	No	NONE of the above	Never smoked	England	Yorkshire, East Riding	Hospital	Nurse	Band 8+	Mental Health		No					No	No - I have NEVER BEEN tested	No	No		No		Yes	No		Yes	Sometimes	Patient not suspected or confirmed COVID-19 at the time	No	No		No	0	0
6099	EngGP6099	24-05-20 8:17	42	Female	Yes		Mixed or multiple ethnic groups			Another mixed background			White & Middle Eastern	I live with 1 or more persons	No	NONE of the above	Ex-smoker (more than 1 year)	England	Derbyshire	Community healthcare facility	Doctor	GP (Sessional/Salaried/Partner)		General practice	Yes	1 to 7 days		No	Sore throat, Headache, Muscle pain, Fatigue, Diarrhoea	No	No - I have NEVER BEEN tested	No	Yes	GP practice	No		No	Yes	Eye protection (visor/goggles), Hat, Gown, FFP2/FFP3/N95/N100 face mask , Powered Air Purifying Respiratory (PAPR)	Yes	Sometimes	Patient not suspected or confirmed COVID-19 at the time	Yes	Yes		Yes	1	0
6098	EngBa6098	24-05-20 8:01	50	Female	Yes		White				British, English, Northern Irish, Scottish, or Welsh			I live with 1 or more persons	Yes	NONE of the above	Current smoker or Ex-smoker (within 1 year)	England	East Sussex	Hospital	Nurse	Band 5	Mental Health		No					No	Yes - Oral/Nasal swab	No	No		No		Yes	No		No			No	No		Yes	0	1
6097	EngSp6097	24-05-20 7:59	30	Female	Yes		White				British, English, Northern Irish, Scottish, or Welsh			I live alone		NONE of the above	Never smoked	England	Greater London (inc. City of London)	Hospital	Doctor	SpR (ST3+) or Trust Grade equivalent		Emergency medicine	Yes	1 to 7 days		No	Sore throat, Fatigue	No	No - I have NOT tested positive (e.g. tests all negative, awaiting results)	No	Yes	Emergency department (ED)	No		Yes	No		Yes	Sometimes	Clinical reasons	No	No		No	1	0
6096	EngSp6096	24-05-20 7:58	33	Female	Yes		White				British, English, Northern Irish, Scottish, or Welsh			I live with 1 or more persons	No	Obesity	Never smoked	England	Tyne and Wear	Hospital	Doctor	SpR (ST3+) or Trust Grade equivalent		Respiratory medicine	Yes	1 to 7 days		No	Fever, Headache, Muscle pain, Fatigue	No	No - I have NOT tested positive (e.g. tests all negative, awaiting results)	No	Yes	COVID-19 pod/bay/ward	Yes	Cardiopulmonary resuscitation (CPR), Nebulisers, Non-invasive ventilation (NIV); Bi-level positive airway pressure ventilation (BiPAP) and Continuous positive airway pressure ventilation (CPAP), Tracheotomy or tracheostomy procedures (insertion or open suctioning or removal)	Yes	No		No			No	No		No	1	0
6095	EngGP6095	24-05-20 7:50	39	Male	Yes		White				British, English, Northern Irish, Scottish, or Welsh			I live with 1 or more persons	Yes	NONE of the above	Never smoked	England	Greater Manchester	Community healthcare facility	Doctor	GP (Sessional/Salaried/Partner)		General practice	Yes	1 to 7 days		No	NONE of the above	No	No - I have NOT tested positive (e.g. tests all negative, awaiting results)	No	No		No		Yes	No		No			Yes	Yes	In my area we have sourced our own PPE from private suppliers above the PHE specification and have Also had PPE made my our local community. We are mostly working remotely but also have a separate service delivering our COVID “hot” service.	No	1	0
6093	EngBa6093	24-05-20 7:44	45	Female	Yes		White				British, English, Northern Irish, Scottish, or Welsh			I live with 1 or more persons	Yes	Immunosuppression	Ex-smoker (more than 1 year)	England	Tyne and Wear	Hospital	Occupational Therapist (OT)	Band 6	OTHER		No					No	No - I have NEVER BEEN tested	No	No		No		No	No		No			No	No	The information about how long masks were usable for in the first 2 weeks of using PPE with every patient was conflicting and anxiety provoking for all. One day you could use masks for 2.5hours before disposal. The next day 8 hours. Occ Health risk assessment of staff health conditions was slow and inadequate. Lessons will be learned.	Yes	0	0
6094	EngBa6094	24-05-20 7:44	42	Female	Yes		White				British, English, Northern Irish, Scottish, or Welsh			I live with 1 or more persons	Yes	NONE of the above	Current smoker or Ex-smoker (within 1 year)	England	East Sussex	Community healthcare facility	Nurse	Band 8+	Mental Health		No					No	No - I have NEVER BEEN tested	No	No		No		No	No		No			No	No	Of course none of this is KNOWN as anyone I work with could carry COVID 19 I therefore have been unknowingly exposed.	No	0	0
6092	EngCo6092	24-05-20 7:42	38	Male	Yes		White				British, English, Northern Irish, Scottish, or Welsh			I live with 1 or more persons	Yes	NONE of the above	Ex-smoker (more than 1 year)	England	West Midlands	Hospital	Radiographer	Consultant	Medical		No					No	No - I have NOT tested positive (e.g. tests all negative, awaiting results)	No	No		No		Yes	No		No			No	No		Yes	0	0
6091	EngBa6091	24-05-20 7:27	43	Female	Yes		White				British, English, Northern Irish, Scottish, or Welsh			I live with 1 or more persons	Yes	NONE of the above	Never smoked	England	West Sussex	Community healthcare facility	Physiotherapist	Band 8+	OTHER		No					No	No - I have NEVER BEEN tested	No	No		No		Yes	No		No			No	No		No	0	0
6090	EngBa6090	24-05-20 6:58	58	Female	Yes		White				British, English, Northern Irish, Scottish, or Welsh			I live with 1 or more persons	No	High blood pressure	Never smoked	England	West Midlands	Community healthcare facility	Nurse	Band 6	OTHER		Yes	8 to 14 days		No	Fever, (Persistent) Cough, Breathlessness, Headache, Muscle pain, Fatigue, Loss of sense of taste, Loss of sense of smell	No	Yes - Oral/Nasal swab	No	Yes	COVID-19 pod/bay/ward	No		Yes	No		No			No	No		Yes	1	1
6089	EngBa6089	24-05-20 6:57	37	Female	Yes		White				British, English, Northern Irish, Scottish, or Welsh			I live with 1 or more persons	Yes		Current smoker or Ex-smoker (within 1 year)	England	Tyne and Wear	Hospital	Nurse	Band 6	Medical		No					No	No - I have NEVER BEEN tested	Yes	Yes	COVID-19 pod/bay/ward, Emergency department (ED)	Yes	Bronchoscopy and upper ENT airway procedures involving suctioning, Cardiopulmonary resuscitation (CPR), High flow nasal oxygen (HFNO), Intubation, extubation and related procedures, e.g. manual ventilation and open suctioning of the respiratory tract (including the upper respiratory tract), Nebulisers, Non-invasive ventilation (NIV); Bi-level positive airway pressure ventilation (BiPAP) and Conti…	Yes	No		No			Yes	No		No	0	0
6088	EngBa6088	24-05-20 6:01	32	Female	Yes		White				British, English, Northern Irish, Scottish, or Welsh			I live with 1 or more persons	No	Lung disease (inc. asthma/COPD), Obesity	Never smoked	England	Buckinghamshire	Hospital	Administrative Staff	Band 6	Medical		No					No	No - I have NEVER BEEN tested	No	No		No		No	No		No			No	No		Yes	0	0
6087	EngBa6087	24-05-20 5:54	28	Female	Yes		White				Another White background		Turkish	I live with 1 or more persons	Yes	NONE of the above	Never smoked	England	Greater London (inc. City of London)	Hospital	Nurse	Band 6	Medical		Yes	More than 14 days	27	No	Fever, (Persistent) Cough, Breathlessness, Sore throat, Headache, Photophobia (pain in the eyes due to light), Muscle pain, Fatigue, Nausea/vomiting	No	Yes - Oral/Nasal swab	Yes	Yes	Inpatient ward (not designated for COVID-19)	No		No	Yes	Eye protection (visor/goggles), Surgical face mask (Standard), Surgical face mask (Fluid-resistant, Type IIR), FFP2/FFP3/N95/N100 face mask	No			No	No		Yes	1	1
6086	EngSp6086	24-05-20 5:23	45	Male	Yes		White				Irish			I live with 1 or more persons	No	NONE of the above	Never smoked	England	Greater London (inc. City of London)	Hospital	Doctor	SpR (ST3+) or Trust Grade equivalent		Paediatrics	Yes	1 to 7 days		No	(Persistent) Cough, Sore throat, Headache, Fatigue	No	No - I have NEVER BEEN tested	No	Yes	Intensive care (ICU)/High dependency unit (HDU)	Yes	High flow nasal oxygen (HFNO), Intubation, extubation and related procedures, e.g. manual ventilation and open suctioning of the respiratory tract (including the upper respiratory tract), Non-invasive ventilation (NIV); Bi-level positive airway pressure ventilation (BiPAP) and Continuous positive airway pressure ventilation (CPAP), Tracheotomy or tracheostomy procedures (insertion or open suction…	Yes	No		No			Yes	No		No	1	0
6085	ScoBa6085	24-05-20 5:07	31	Male	Yes		White				British, English, Northern Irish, Scottish, or Welsh			I live alone		NONE of the above	Current smoker or Ex-smoker (within 1 year)	Scotland	City of Dundee	Hospital	Nurse	Band 5	Prehospital & Emergency Services		No					No	No - I have NEVER BEEN tested	No	Yes	COVID-19 pod/bay/ward, Emergency department (ED), Inpatient ward (not designated for COVID-19)	Yes	Bronchoscopy and upper ENT airway procedures involving suctioning, Cardiopulmonary resuscitation (CPR), High flow nasal oxygen (HFNO), Intubation, extubation and related procedures, e.g. manual ventilation and open suctioning of the respiratory tract (including the upper respiratory tract), Nebulisers, Non-invasive ventilation (NIV); Bi-level positive airway pressure ventilation (BiPAP) and Conti…	Yes	No		No			No	No		Yes	0	0
6084	EngBa6084	24-05-20 3:35	34	Female	Yes		White				British, English, Northern Irish, Scottish, or Welsh			I live with 1 or more persons	Yes	Obesity	Never smoked	England	Cumbria	Hospital	Healthcare Assistant (HCA)	Band 3	Surgical		No					No	No - I have NEVER BEEN tested	No	Yes	COVID-19 pod/bay/ward	No		No	No		No			No	No		No	0	0
6083	EngBa6083	24-05-20 3:29	23	Female	Yes		White				British, English, Northern Irish, Scottish, or Welsh			I live with 1 or more persons	No	NONE of the above	Never smoked	England	Greater London (inc. City of London)	Hospital	Nurse	Band 5	Paediatrics		No					No	No - I have NEVER BEEN tested	Yes	Yes	COVID-19 pod/bay/ward, Intensive care (ICU)/High dependency unit (HDU)	Yes	Bronchoscopy and upper ENT airway procedures involving suctioning, High flow nasal oxygen (HFNO), High frequency oscillatory ventilation (HFOV), Intubation, extubation and related procedures, e.g. manual ventilation and open suctioning of the respiratory tract (including the upper respiratory tract), Non-invasive ventilation (NIV); Bi-level positive airway pressure ventilation (BiPAP) and Continu…	No	Yes	Hat	Yes	Rarely	Lack of PPE availability	Yes	No		No	0	0
6082	EngBa6082	24-05-20 2:38	34	Female	Yes		White				British, English, Northern Irish, Scottish, or Welsh			I live with 1 or more persons	No	NONE of the above	Ex-smoker (more than 1 year)	England	Greater London (inc. City of London)	Hospital	Nurse	Band 6	OTHER		Yes	More than 14 days	17	Yes	Fever, (Persistent) Cough, Sore throat, Headache, Fatigue, Diarrhoea, Loss of sense of taste, Loss of sense of smell	No	Yes - Oral/Nasal swab	Yes	Yes	COVID-19 pod/bay/ward, Clinic (outpatient/community)	No		No	Yes	Eye protection (visor/goggles), Hat, Gown, FFP2/FFP3/N95/N100 face mask , Powered Air Purifying Respiratory (PAPR)	Yes	Often	Clinical reasons, Lack of adequate PPE training, Lack of PPE availability, Patient not suspected or confirmed COVID-19 at the time	Yes	No	i tested positive for COVID 6 weeks after the start of my original symptoms	Yes	1	1
6081	EngBa6081	24-05-20 2:00	57	Female	Yes		White				Irish			I live alone		NONE of the above	Never smoked	England	Greater London (inc. City of London)	Hospital	Midwife	Band 7	Women's Health		No					No	No - I have NEVER BEEN tested	No	Yes	Maternity unit/Labour ward	No		Yes	No		No			No	No		Yes	0	0
6080	EngBa6080	24-05-20 1:39	55	Female	Yes		White				British, English, Northern Irish, Scottish, or Welsh			I live with 1 or more persons	No	Lung disease (inc. asthma/COPD), Obesity	Ex-smoker (more than 1 year)	England	Oxfordshire	Hospital	Nurse	Band 8+	OTHER		No					No	No - I have NOT tested positive (e.g. tests all negative, awaiting results)	No	Yes	Intensive care (ICU)/High dependency unit (HDU), OTHER	No		Yes	No		No			No	No	Trust execs very slow to respond initially. They took a lot of time to believe it was going to happen. CEO +CMO apparent minimal involvement in planning just controlled final decisions.	No	0	0
6079	ScoBa6079	24-05-20 1:16	34	Female	Yes		White				British, English, Northern Irish, Scottish, or Welsh			I live alone		NONE of the above	Never smoked	Scotland	City of Glasgow	Hospital	Nurse	Band 7	Prehospital & Emergency Services		No					No	No - I have NEVER BEEN tested	No	Yes	COVID-19 pod/bay/ward, Emergency department (ED)	Yes	Cardiopulmonary resuscitation (CPR), Intubation, extubation and related procedures, e.g. manual ventilation and open suctioning of the respiratory tract (including the upper respiratory tract), Nebulisers, Non-invasive ventilation (NIV); Bi-level positive airway pressure ventilation (BiPAP) and Continuous positive airway pressure ventilation (CPAP)	Yes	Yes	Eye protection (visor/goggles), Surgical face mask (Fluid-resistant, Type IIR)	No			Yes	No		No	0	0
6078	EngBa6078	24-05-20 1:15	49	Female	Yes		White				British, English, Northern Irish, Scottish, or Welsh			I live with 1 or more persons	No	Liver disease	Ex-smoker (more than 1 year)	England	Dorset	Hospital	Operating Department Practitioner (ODP)	Band 7	OTHER		No					No	No - I have NEVER BEEN tested	No	Yes	Operating theatre	Yes	Intubation, extubation and related procedures, e.g. manual ventilation and open suctioning of the respiratory tract (including the upper respiratory tract), Surgery and post mortem procedures involving high-speed devices	Yes	No		No			No	No		No	0	0
6077	EngBa6077	24-05-20 1:14	54	Female	Yes		White				British, English, Northern Irish, Scottish, or Welsh			I live alone		Obesity	Ex-smoker (more than 1 year)	England	North Yorkshire	Hospital	Healthcare Assistant (HCA)	Band 3	Medical		Yes	1 to 7 days		No	Fever, Breathlessness, Headache, Muscle pain, Fatigue, Diarrhoea	No	Yes - Oral/Nasal swab	No	Yes	COVID-19 pod/bay/ward	No		Yes	No		No			No	No		Yes	1	1
6076	EngBa6076	24-05-20 0:30	26	Female	Yes		White				British, English, Northern Irish, Scottish, or Welsh			I live with 1 or more persons	No	NONE of the above	Current smoker or Ex-smoker (within 1 year)	England	Greater London (inc. City of London)	Hospital	Nurse	Band 6	Medical		Yes	1 to 7 days		No	Fever, (Persistent) Cough, Breathlessness, Headache, Muscle pain, Fatigue, Diarrhoea, Loss of sense of taste, Loss of sense of smell	No	No - I have NEVER BEEN tested	Yes	Yes	Intensive care (ICU)/High dependency unit (HDU)	Yes	Bronchoscopy and upper ENT airway procedures involving suctioning, Cardiopulmonary resuscitation (CPR), High flow nasal oxygen (HFNO), Induction of sputum, Intubation, extubation and related procedures, e.g. manual ventilation and open suctioning of the respiratory tract (including the upper respiratory tract), Nebulisers, Non-invasive ventilation (NIV); Bi-level positive airway pressure ventilat…	Yes	Yes	Eye protection (visor/goggles), Hat, Gown, Plastic apron, Gloves, FFP2/FFP3/N95/N100 face mask	Yes	Rarely	Lack of PPE availability, Patient not suspected or confirmed COVID-19 at the time	Yes	Yes		Yes	1	0
6075	EngBa6075	23-05-20 23:56	47	Female	Yes		White				British, English, Northern Irish, Scottish, or Welsh			I live with 1 or more persons	Yes	NONE of the above	Never smoked	England	East Sussex	Hospital	Nurse	Band 7	Mental Health		No					No	No - I have NEVER BEEN tested	No	No		No		No	No		No			No	No		Yes	0	0
6074	EngBa6074	23-05-20 23:40	52	Female	Yes		White				British, English, Northern Irish, Scottish, or Welsh			I live with 1 or more persons	Yes	NONE of the above	Never smoked	England	Greater London (inc. City of London)	Hospital	OTHER	Band 4	Paediatrics		No					No	No - I have NEVER BEEN tested	No	No		No		Yes	No		No			No	No		No	0	0
6073	EngBa6073	23-05-20 23:36	28	Female	Yes		White				Another White background		eastern european	I live with 1 or more persons	No	NONE of the above	Never smoked	England	Greater London (inc. City of London)	Hospital	Nurse	Band 5	Surgical		Yes	1 to 7 days		No	Fever, Breathlessness, Muscle pain, Fatigue	No	No - I have NEVER BEEN tested	Yes	Yes	Intensive care (ICU)/High dependency unit (HDU)	Yes	High flow nasal oxygen (HFNO), Induction of sputum, Intubation, extubation and related procedures, e.g. manual ventilation and open suctioning of the respiratory tract (including the upper respiratory tract), Nebulisers, Non-invasive ventilation (NIV); Bi-level positive airway pressure ventilation (BiPAP) and Continuous positive airway pressure ventilation (CPAP), Tracheotomy or tracheostomy proc…	Yes	No		Yes	Rarely	Patient not suspected or confirmed COVID-19 at the time	Yes	No		No	1	0
6072	EngBa6072	23-05-20 23:00	68	Female	Yes		Another ethnic group					Another ethnic background	Indian Caribbean	I live alone		High blood pressure, Diabetes	Never smoked	England	Greater London (inc. City of London)	Hospital	Nurse	Band 6	Surgical		No					No	No - I have NEVER BEEN tested	Yes	No		No		No	No		No			No	No	I have not worked since the weekend of 7th/ 8th March and therefore had no contact with patients.	No	0	0
6071	ScoBa6071	23-05-20 22:55	46	Male	Yes		White				British, English, Northern Irish, Scottish, or Welsh			I live with 1 or more persons	Yes	NONE of the above	Ex-smoker (more than 1 year)	Scotland	City of Glasgow	Hospital	Nurse	Band 7	Medical		No					No	No - I have NEVER BEEN tested	No	Yes	COVID-19 pod/bay/ward	Yes	Cardiopulmonary resuscitation (CPR), Induction of sputum, Nebulisers	Yes	Yes	Eye protection (visor/goggles), Hat, Gown, FFP2/FFP3/N95/N100 face mask	Yes	Rarely	Clinical reasons, Lack of PPE availability	Yes	Yes		No	0	0
6070	NorBa6070	23-05-20 22:54	29	Female	Yes		White				Irish			I live with 1 or more persons	Yes	NONE of the above	Never smoked	Northern Ireland	Fermanagh	Hospital	Healthcare Assistant (HCA)	Band 3	Medical		No					No	No - I have NEVER BEEN tested	Yes	Yes	Care/Nursing home, Home visits	Yes	Nebulisers	Yes	Yes	Gloves, Surgical face mask (Standard)	No			No	No		Yes	0	0
6069	ScoBa6069	23-05-20 22:48	49	Female	Yes		White				British, English, Northern Irish, Scottish, or Welsh			I live with 1 or more persons	No	NONE of the above	Never smoked	Scotland	City of Glasgow	Hospital	Nurse	Band 7	Medical		No					No	No - I have NEVER BEEN tested	No	Yes	COVID-19 pod/bay/ward, Emergency department (ED)	No		Yes	Yes	Eye protection (visor/goggles)	No			No	Yes	There were very limited supplies of goggles/visors and we relied upon donations of this type of PPE to keep staff safe	Yes	0	0
6068	ScoBa6068	23-05-20 22:43	55	Male	Yes		White				Irish			I live with 1 or more persons	Yes	Lung disease (inc. asthma/COPD)	Never smoked	Scotland	City of Glasgow	Hospital	Nurse	Band 7	OTHER		No					No	No - I have NEVER BEEN tested	Yes	Yes	COVID-19 pod/bay/ward, Clinic (inpatient), Emergency department (ED), Intensive care (ICU)/High dependency unit (HDU), Inpatient ward (not designated for COVID-19)	No		Yes	No		No			No	No		No	0	0
6067	ScoBa6067	23-05-20 22:35	28	Female	Yes		White				British, English, Northern Irish, Scottish, or Welsh			I live with 1 or more persons	Yes	Lung disease (inc. asthma/COPD)	Never smoked	Scotland	Dumfries and Galloway	Hospital	Healthcare Assistant (HCA)	Band 3	Medical		No					No	No - I have NEVER BEEN tested	No	Yes	COVID-19 pod/bay/ward, Emergency department (ED)	No		Yes	No		Yes	Sometimes	Patient not suspected or confirmed COVID-19 at the time, Under senior instruction	No	No	At the beginning of our department being changed to a covid unit, we had all patients and had one zone specifically for covid. Looking after patients in another zone who weren’t suspected, we wore normal ppe (gloves, apron) then a few hours later patients were being tested for covid 19. Ideally we could have been wearing goggles/visors from the very beginning to make us safer at that point in tim…	No	0	0
6066	EngBa6066	23-05-20 22:31	38	Female	Yes		Asian or Asian British	Indian						I live with 1 or more persons	Yes	NONE of the above	Never smoked	England	West Midlands	Hospital	Administrative Staff	Band 8+	Women's Health		No					No	No - I have NEVER BEEN tested	No	No		No		Yes	No		No			No	No		No	0	0
6065	EngBa6065	23-05-20 22:31	52	Female	Yes		White				British, English, Northern Irish, Scottish, or Welsh			I live with 1 or more persons	Yes	NONE of the above	Ex-smoker (more than 1 year)	England	Surrey	Hospital	Nurse	Band 7	OTHER		No					No	No - I have NEVER BEEN tested	No	Yes	Emergency department (ED)	No		Yes	No		No			No	No		No	0	0
6063	EngBa6063	23-05-20 22:23	43	Female	Yes		White				British, English, Northern Irish, Scottish, or Welsh			I live with 1 or more persons	Yes	NONE of the above	Never smoked	England	Cambridgeshire	Hospital	Nurse	Band 7	Medical		No					No	No - I have NEVER BEEN tested	No	No		No		No	No		No			No	No		No	0	0
6064	ScoBa6064	23-05-20 22:23	33	Female	Yes		White				British, English, Northern Irish, Scottish, or Welsh			I live with 1 or more persons	Yes	NONE of the above	Never smoked	Scotland	North Lanarkshire	Hospital	Nurse	Band 6	Medical		No					No	No - I have NEVER BEEN tested	No	Yes	COVID-19 pod/bay/ward, Emergency department (ED)	No		Yes	Yes	Eye protection (visor/goggles)	No			No	No		Yes	0	0
6062	EngBa6062	23-05-20 22:20	36	Female	Yes		White				British, English, Northern Irish, Scottish, or Welsh			I live with 1 or more persons	Yes	Immunosuppression	Ex-smoker (more than 1 year)	England	Staffordshire	Other	Nurse	Band 8+	OTHER		No					No	No - I have NEVER BEEN tested	No	Yes	Inpatient ward (not designated for COVID-19)	No		Yes	No		No			No	No		No	0	0
6061	EngBa6061	23-05-20 22:10	58	Female	Yes		Prefer not to say							I live with 1 or more persons	No	Obesity	Current smoker or Ex-smoker (within 1 year)	England	East Sussex	Hospital	Nurse	Band 6	Paediatrics		No					No	No - I have NEVER BEEN tested	No	Yes	COVID-19 pod/bay/ward, Emergency department (ED), Inpatient ward (not designated for COVID-19)	Yes	Induction of sputum, Nebulisers, OTHER	Yes	Yes	Eye protection (visor/goggles), Hat	No			No	No		No	0	0
6060	EngBa6060	23-05-20 22:08	49	Female	Yes		White				British, English, Northern Irish, Scottish, or Welsh			I live with 1 or more persons	Yes	NONE of the above	Ex-smoker (more than 1 year)	England	Essex	Hospital	Nurse	Band 7	Medical		No					No	No - I have NEVER BEEN tested	No	Yes	Intensive care (ICU)/High dependency unit (HDU)	Yes	High flow nasal oxygen (HFNO), Induction of sputum, Intubation, extubation and related procedures, e.g. manual ventilation and open suctioning of the respiratory tract (including the upper respiratory tract), Nebulisers, Non-invasive ventilation (NIV); Bi-level positive airway pressure ventilation (BiPAP) and Continuous positive airway pressure ventilation (CPAP), Tracheotomy or tracheostomy proc…	Yes	No		No			Yes	No	Have run out of PPE so had to share pre used visors and re-use FFP3 mask for 13hr shift as ran out.	Yes	0	0
6059	EngBa6059	23-05-20 22:05	58	Female	Yes		White				British, English, Northern Irish, Scottish, or Welsh			I live with 1 or more persons	Yes	Cancer	Ex-smoker (more than 1 year)	England	West Sussex	Hospital	Nurse	Band 8+	Mental Health		Yes	8 to 14 days		No	(Persistent) Cough, Breathlessness, Muscle pain, Fatigue	No	No - I have NEVER BEEN tested	No	Yes	Inpatient ward (not designated for COVID-19), OTHER	No		Yes	No		No			No	No		No	1	0
6058	EngBa6058	23-05-20 22:04	43	Female	Yes		White				British, English, Northern Irish, Scottish, or Welsh			I live with 1 or more persons	Yes	NONE of the above	Never smoked	England	West Yorkshire	Hospital	Administrative Staff	Band 8+	OTHER		No					No	No - I have NEVER BEEN tested	No	Yes	COVID-19 pod/bay/ward, OTHER	No		Yes	No		No			No	No		No	0	0
6057	EngBa6057	23-05-20 21:59	46	Female	Yes		Asian or Asian British	Another Asian background					Filipino	I live with 1 or more persons	Yes	High blood pressure, Diabetes	Never smoked	England	Greater London (inc. City of London)	Hospital	Nurse	Band 6	OTHER		No					No	No - I have NEVER BEEN tested	Yes	Yes	Intensive care (ICU)/High dependency unit (HDU)	Yes	Bronchoscopy and upper ENT airway procedures involving suctioning, High flow nasal oxygen (HFNO), Induction of sputum, Intubation, extubation and related procedures, e.g. manual ventilation and open suctioning of the respiratory tract (including the upper respiratory tract), Nebulisers, Non-invasive ventilation (NIV); Bi-level positive airway pressure ventilation (BiPAP) and Continuous positive a…	Yes	No		No			Yes	No		Yes	0	0
6056	EngBa6056	23-05-20 21:59	45	Female	Yes		White				British, English, Northern Irish, Scottish, or Welsh			I live with 1 or more persons	Yes	NONE of the above	Never smoked	England	Greater Manchester	Hospital	Nurse	Band 8+	OTHER		No					No	No - I have NEVER BEEN tested	No	Yes	COVID-19 pod/bay/ward, Inpatient ward (not designated for COVID-19)	Yes	Nebulisers, Tracheotomy or tracheostomy procedures (insertion or open suctioning or removal)	Yes	No		No			No	No	I have felt that my organisation provided staff with the highest level of PPE, kept us updated and kept staff safe whether in CCU or the ward environment	Yes	0	0
6055	EngBa6055	23-05-20 21:55	47	Female	Yes		Asian or Asian British	Indian						I live with 1 or more persons	Yes	NONE of the above	Ex-smoker (more than 1 year)	England	Lancashire	Hospital	OTHER	Band 7	Mental Health		No					No	No - I have NEVER BEEN tested	No	No		No		Yes	No		No			Yes	No		Yes	0	0
6054	EngBa6054	23-05-20 21:54	53	Female	Yes		White				British, English, Northern Irish, Scottish, or Welsh			I live with 1 or more persons	No	Obesity	Current smoker or Ex-smoker (within 1 year)	England	East Sussex	Other	Nurse	Band 8+	Mental Health		No					No	No - I have NEVER BEEN tested	No	No		No		Yes	No		No			No	No		Yes	0	0
6053	EngBa6053	23-05-20 21:51	43	Female	Yes		White				British, English, Northern Irish, Scottish, or Welsh			I live alone		NONE of the above	Never smoked	England	Tyne and Wear	Hospital	Nurse	Band 6	Medical		No					No	No - I have NEVER BEEN tested	Yes	No		No		Yes	No		No			No	No		No	0	0
6052	EngBa6052	23-05-20 21:48	44	Female	Yes		White				British, English, Northern Irish, Scottish, or Welsh			I live with 1 or more persons	Yes	Lung disease (inc. asthma/COPD)	Never smoked	England	West Midlands	Hospital	OTHER	Band 6	Medical		No					No	No - I have NEVER BEEN tested	No	No		No		Yes	No		No			No	No		No	0	0
6051	EngBa6051	23-05-20 21:42	51	Female	Yes		White				British, English, Northern Irish, Scottish, or Welsh			I live with 1 or more persons	Yes	NONE of the above	Ex-smoker (more than 1 year)	England	Nottinghamshire	Hospital	Nurse	Band 7	Medical		No					No	No - I have NEVER BEEN tested	No	Yes	Intensive care (ICU)/High dependency unit (HDU)	Yes	Intubation, extubation and related procedures, e.g. manual ventilation and open suctioning of the respiratory tract (including the upper respiratory tract), Non-invasive ventilation (NIV); Bi-level positive airway pressure ventilation (BiPAP) and Continuous positive airway pressure ventilation (CPAP), Tracheotomy or tracheostomy procedures (insertion or open suctioning or removal)	Yes	No		Yes	Rarely	Patient not suspected or confirmed COVID-19 at the time	No	No		Yes	0	0
6050	EngBa6050	23-05-20 21:41	35	Female	Yes		White				British, English, Northern Irish, Scottish, or Welsh			I live with 1 or more persons	Yes	NONE of the above	Ex-smoker (more than 1 year)	England	Tyne and Wear	Hospital	Nurse	Band 7	OTHER		No					No	No - I have NEVER BEEN tested	No	No		No		Yes	No		No			No	No		No	0	0
6049	EngBa6049	23-05-20 21:40	62	Female	Yes		White				British, English, Northern Irish, Scottish, or Welsh			I live with 1 or more persons	Yes	NONE of the above	Never smoked	England	Tyne and Wear	Hospital	Nursing Associate	Band 6	Medical		Yes	8 to 14 days		No	Fever, Sore throat, Headache, Muscle pain, Fatigue, Diarrhoea	No	No - I have NOT tested positive (e.g. tests all negative, awaiting results)	No	Yes	COVID-19 pod/bay/ward	Yes	Induction of sputum, Nebulisers	Yes	No		Yes	Rarely	Under senior instruction	Yes	No		Yes	1	0
6047	EngBa6047	23-05-20 21:39	49	Female	Yes		White				British, English, Northern Irish, Scottish, or Welsh			I live with 1 or more persons	Yes	NONE of the above	Ex-smoker (more than 1 year)	England	West Sussex	Community healthcare facility	Nurse	Band 8+	Primary Care & Public Health		No					No	No - I have NEVER BEEN tested	No	No		No		Yes	No		No			No	No	Please add community health to your list of settings	No	0	0
6048	EngCo6048	23-05-20 21:39	43	Female	Yes		White				British, English, Northern Irish, Scottish, or Welsh			I live with 1 or more persons	Yes	NONE of the above	Never smoked	England	Northumberland	Hospital	Doctor	Consultant		Cardiology	No					No	No - I have NEVER BEEN tested	Yes	No		No		No	No		No			No	No		Yes	0	0
6046	EngBa6046	23-05-20 21:38	38	Female	Yes		White				British, English, Northern Irish, Scottish, or Welsh			I live with 1 or more persons	No	NONE of the above	Current smoker or Ex-smoker (within 1 year)	England	Yorkshire, East Riding	Hospital	Nurse	Band 8+	Surgical		No					No	No - I have NEVER BEEN tested	Yes	Yes	COVID-19 pod/bay/ward, Emergency department (ED), Endoscopy unit (upper respiratory, ENT or upper GI endoscopy), Inpatient ward (not designated for COVID-19)	Yes	High flow nasal oxygen (HFNO), Nebulisers, Non-invasive ventilation (NIV); Bi-level positive airway pressure ventilation (BiPAP) and Continuous positive airway pressure ventilation (CPAP), Upper gastro-intestinal endoscopy where there is open suctioning of the upper respiratory tract	Yes	No		No			Yes	No		Yes	0	0
6045	ScoBa6045	23-05-20 21:37	48	Female	Yes		White				British, English, Northern Irish, Scottish, or Welsh			I live with 1 or more persons	No	Obesity	Never smoked	Scotland	City of Glasgow	Hospital	Nurse	Band 7	Medical		No					No	No - I have NEVER BEEN tested	No	No		No		No	No		Yes	Sometimes	Patient not suspected or confirmed COVID-19 at the time	No	No		No	0	0
6044	EngBa6044	23-05-20 21:36	56	Female	Yes		White				British, English, Northern Irish, Scottish, or Welsh			I live with 1 or more persons	Yes	NONE of the above	Ex-smoker (more than 1 year)	England	Isle of Wight	Hospital	Nurse	Band 8+	OTHER		No					No	No - I have NOT tested positive (e.g. tests all negative, awaiting results)	No	No		No		No	No		No			No	Yes	Why no systematic access to routine screening for all healthcare staff?	Yes	0	0
6043	EngCo6043	23-05-20 21:35	41	Female	Yes		White				British, English, Northern Irish, Scottish, or Welsh			I live with 1 or more persons	Yes	Lung disease (inc. asthma/COPD)	Never smoked	England	Tyne and Wear	Hospital	Doctor	Consultant		Medical microbiology	Yes	8 to 14 days		No	Fever, (Persistent) Cough, Breathlessness, Sore throat, Headache, Fatigue	No	No - I have NOT tested positive (e.g. tests all negative, awaiting results)	No	No		No		Yes	No		No			No	No		No	1	0
6042	EngBa6042	23-05-20 21:35	48	Female	Yes		White				British, English, Northern Irish, Scottish, or Welsh			I live with 1 or more persons	Yes	Lung disease (inc. asthma/COPD), Obesity	Never smoked	England	West Midlands	Hospital	Midwife	Band 8+	Women's Health		No					No	No - I have NEVER BEEN tested	No	No		No		Yes	No		No			No	No	Xx	Yes	0	0
6040	EngBa6040	23-05-20 21:33	44	Female	Yes		White				British, English, Northern Irish, Scottish, or Welsh			I live alone		NONE of the above	Never smoked	England	Greater London (inc. City of London)	Community healthcare facility	Physiotherapist	Band 7	OTHER		No					No	No - I have NEVER BEEN tested	No	Yes	COVID-19 pod/bay/ward	No		Yes	No		No			No	No	Redeployed to a hastily adapted community hospital for step down patients. With a mix of covid positive. Bigest fear is to many staff on ward not respecting social distancing. For some reason people think because they are at work they are invincible!	No	0	0
6041	EngBa6041	23-05-20 21:33	46	Female	Yes		Asian or Asian British	Indian						I live with 1 or more persons	No	Diabetes, Obesity	Never smoked	England	Leicestershire	Hospital	OTHER	Band 8+	OTHER		Yes	8 to 14 days		No	Fever, (Persistent) Cough, Fatigue	No	Yes - Oral/Nasal swab	No	Yes	COVID-19 pod/bay/ward	Yes	Non-invasive ventilation (NIV); Bi-level positive airway pressure ventilation (BiPAP) and Continuous positive airway pressure ventilation (CPAP)	No	No		Yes	Rarely	Patient not suspected or confirmed COVID-19 at the time	No	Yes		No	1	1
6039	EngBa6039	23-05-20 21:25	28	Female	Yes		White				Another White background		italian	I live with 1 or more persons	No	NONE of the above	Ex-smoker (more than 1 year)	England	East Sussex	Other	Psychologist	Band 8+	Mental Health		No					No	No - I have NEVER BEEN tested	No	No		No		No	No		No			No	No		No	0	0
6038	ScoBa6038	23-05-20 21:22	34	Female	Yes		White				British, English, Northern Irish, Scottish, or Welsh			I live with 1 or more persons	Yes	NONE of the above	Ex-smoker (more than 1 year)	Scotland	Highland	Hospital	Nurse	Band 6	Surgical		No					No	No - I have NOT tested positive (e.g. tests all negative, awaiting results)	No	Yes	COVID-19 pod/bay/ward, Intensive care (ICU)/High dependency unit (HDU)	Yes	Intubation, extubation and related procedures, e.g. manual ventilation and open suctioning of the respiratory tract (including the upper respiratory tract), Tracheotomy or tracheostomy procedures (insertion or open suctioning or removal)	Yes	No		Yes	Rarely	Patient not suspected or confirmed COVID-19 at the time	No	No		No	0	0
6037	EngBa6037	23-05-20 21:21	52	Female	Yes		White				British, English, Northern Irish, Scottish, or Welsh			I live with 1 or more persons	Yes	Immunosuppression, Obesity	Ex-smoker (more than 1 year)	England	West Midlands	Hospital	Nurse	Band 8+	Surgical		No					No	No - I have NEVER BEEN tested	No	No		No		Yes	No		No			No	No		Yes	0	0
6036	EngBa6036	23-05-20 21:12	39	Female	Yes		Black, African, Black British or Caribbean		African					I live with 1 or more persons	Yes	High blood pressure	Never smoked	England	Greater Manchester	Hospital	Nurse	Band 7	OTHER		No					No	No - I have NEVER BEEN tested	No	No		No		Yes	No		No			No	No		No	0	0
6035	EngBa6035	23-05-20 21:08	56	Female	Yes		White				British, English, Northern Irish, Scottish, or Welsh			I live alone		NONE of the above	Never smoked	England	Greater London (inc. City of London)	Hospital	OTHER	Band 5	Paediatrics		No					No	No - I have NEVER BEEN tested	Yes	Yes	COVID-19 pod/bay/ward	No		Yes	No		No			No	No	Please include healthcare play specialist in list of roles in a hospital	No	0	0
6034	ScoOT6034	23-05-20 21:07	55	Female	Yes		White				British, English, Northern Irish, Scottish, or Welsh			I live with 1 or more persons	No	High blood pressure	Never smoked	Scotland	Highland	Community healthcare facility	Nurse	OTHER	Medical		Yes	1 to 7 days		No	Fever, (Persistent) Cough, Headache, Photophobia (pain in the eyes due to light), Fatigue	No	No - I have NEVER BEEN tested	No	Yes	COVID-19 pod/bay/ward, GP practice, Intensive care (ICU)/High dependency unit (HDU)	No		Yes	No		No			No	No		No	1	0
6033	EngBa6033	23-05-20 20:58	27	Female	Yes		White				British, English, Northern Irish, Scottish, or Welsh			I live with 1 or more persons	No	NONE of the above	Never smoked	England	Surrey	Hospital	Physiotherapist	Band 6	Medical		No					No	No - I have NEVER BEEN tested	No	Yes	COVID-19 pod/bay/ward, Intensive care (ICU)/High dependency unit (HDU)	Yes	Induction of sputum, Non-invasive ventilation (NIV); Bi-level positive airway pressure ventilation (BiPAP) and Continuous positive airway pressure ventilation (CPAP), Tracheotomy or tracheostomy procedures (insertion or open suctioning or removal)	Yes	Yes	Hat	Yes	Rarely	Lack of PPE availability, Patient not suspected or confirmed COVID-19 at the time	Yes	No		No	0	0
6032	EngBa6032	23-05-20 20:55	60	Female	Yes		Prefer not to say							I live with 1 or more persons	No	NONE of the above	Never smoked	England	Greater London (inc. City of London)	Community healthcare facility	Speech and Language Therapist (SaLT)	Band 8+	OTHER		No					No	No - I have NEVER BEEN tested	No	No		No		Yes	No		No			No	No		No	0	0
6031	EngBa6031	23-05-20 20:54	47	Female	Yes		White				British, English, Northern Irish, Scottish, or Welsh			I live with 1 or more persons	No	High blood pressure	Ex-smoker (more than 1 year)	England	Lancashire	Hospital	Nurse	Band 8+	Medical		No					No	No - I have NEVER BEEN tested	No	Yes	COVID-19 pod/bay/ward	No		Yes	No		No			No	No		No	0	0
6030	EngBa6030	23-05-20 20:44	53	Female	Yes		White				British, English, Northern Irish, Scottish, or Welsh			I live with 1 or more persons	No	Obesity	Never smoked	England	Lancashire	Hospital	Nurse	Band 8+	Medical		No					No	No - I have NEVER BEEN tested	No	No		No		No	No		No			No	No	Leaving next year	No	0	0
6027	EngBa6027	23-05-20 20:35	39	Female	Yes		White				British, English, Northern Irish, Scottish, or Welsh			I live alone		Lung disease (inc. asthma/COPD)	Never smoked	England	West Midlands	Community healthcare facility	Occupational Therapist (OT)	Band 7	Medical		No					No	No - I have NEVER BEEN tested	No	Yes	Home visits	No		No	Yes	Surgical face mask (Standard)	Yes	Often	Lack of PPE availability	No	No		No	0	0
6029	EngBa6029	23-05-20 20:35	48	Female	Yes		White				British, English, Northern Irish, Scottish, or Welsh			I live with 1 or more persons	No	High blood pressure	Ex-smoker (more than 1 year)	England	Surrey	Hospital	OTHER	Band 4	Medical		Yes	More than 14 days	17	No	Fever, Breathlessness, Sore throat, Headache, Fatigue, Nausea/vomiting, Diarrhoea, Loss of sense of taste, Loss of sense of smell	No	No - I have NEVER BEEN tested	No	Yes	COVID-19 pod/bay/ward	Yes	High flow nasal oxygen (HFNO), Nebulisers, Non-invasive ventilation (NIV); Bi-level positive airway pressure ventilation (BiPAP) and Continuous positive airway pressure ventilation (CPAP)	Yes	No		Yes	Often	Under senior instruction	Yes	No	The management were following DOH guidelines which were changing on a daily basis. We were performing AGP procedures with covid positive patients from the beginning wearing inappropriate ppe. We were originally wearing basic on the ward including surgical mask(sometimesfor 2-3 hrs before disposing of due to shortage of, plastic apron and gloves to now wearing full PPE, FFP3 masks, gowns, hats , v…	Yes	1	0
6028	EngBa6028	23-05-20 20:35	51	Female	Yes		White				British, English, Northern Irish, Scottish, or Welsh			I live with 1 or more persons	Yes	High blood pressure	Ex-smoker (more than 1 year)	England	East Sussex	Hospital	Nurse	Band 6	Medical		Yes	1 to 7 days		No	(Persistent) Cough, Nausea/vomiting, Diarrhoea	No	No - I have NOT tested positive (e.g. tests all negative, awaiting results)	No	Yes	Intensive care (ICU)/High dependency unit (HDU)	Yes	High flow nasal oxygen (HFNO), Induction of sputum, Intubation, extubation and related procedures, e.g. manual ventilation and open suctioning of the respiratory tract (including the upper respiratory tract), Nebulisers, Non-invasive ventilation (NIV); Bi-level positive airway pressure ventilation (BiPAP) and Continuous positive airway pressure ventilation (CPAP), Tracheotomy or tracheostomy proc…	Yes	No		No			Yes	No		No	1	0
6026	EngSp6026	23-05-20 20:22	29	Male	Yes		Asian or Asian British	Indian						I live with 1 or more persons	No	NONE of the above	Never smoked	England	Greater London (inc. City of London)	Hospital	Doctor	SpR (ST3+) or Trust Grade equivalent		Cardiology	Yes	8 to 14 days		No	Fever, (Persistent) Cough, Breathlessness, Headache, Muscle pain, Fatigue, Loss of sense of taste, Loss of sense of smell	No	No - I have NEVER BEEN tested	Yes	Yes	Intensive care (ICU)/High dependency unit (HDU), Inpatient ward (not designated for COVID-19)	Yes	Intubation, extubation and related procedures, e.g. manual ventilation and open suctioning of the respiratory tract (including the upper respiratory tract)	Yes	No		No			No	No		No	1	0
6025	EngBa6025	23-05-20 20:21	52	Female	Yes		White				British, English, Northern Irish, Scottish, or Welsh			I live with 1 or more persons	Yes	NONE of the above	Never smoked	England	West Sussex	Community healthcare facility	Nurse	Band 8+	OTHER		No					No	No - I have NEVER BEEN tested	No	Yes	COVID-19 pod/bay/ward, Home visits	No		Yes	No		No			No	No		Yes	0	0
6024	EngBa6024	23-05-20 20:20	27	Female	Yes		White				British, English, Northern Irish, Scottish, or Welsh			I live with 1 or more persons	No	NONE of the above	Never smoked	England	Greater London (inc. City of London)	Hospital	OTHER	Band 5	OTHER		No					No	No - I have NEVER BEEN tested	No	No		No		No	No		No			No	No		No	0	0
6023	EngBa6023	23-05-20 20:18	55	Male	Yes		White				British, English, Northern Irish, Scottish, or Welsh			I live with 1 or more persons	No	NONE of the above	Ex-smoker (more than 1 year)	England	Lancashire	Hospital	Nurse	Band 7	OTHER		No					No	No - I have NEVER BEEN tested	No	Yes	Intensive care (ICU)/High dependency unit (HDU)	Yes	Bronchoscopy and upper ENT airway procedures involving suctioning, High flow nasal oxygen (HFNO), Intubation, extubation and related procedures, e.g. manual ventilation and open suctioning of the respiratory tract (including the upper respiratory tract), Non-invasive ventilation (NIV); Bi-level positive airway pressure ventilation (BiPAP) and Continuous positive airway pressure ventilation (CPAP)	Yes	No		No			No	No		Yes	0	0
6022	EngBa6022	23-05-20 20:17	19	Female	Yes		White				British, English, Northern Irish, Scottish, or Welsh			I live with 1 or more persons	No	NONE of the above	Never smoked	England	West Yorkshire	Hospital	Nurse	Band 5	Prehospital & Emergency Services		No					No	No - I have NOT tested positive (e.g. tests all negative, awaiting results)	No	Yes	Emergency department (ED)	Yes	Bronchoscopy and upper ENT airway procedures involving suctioning, Cardiopulmonary resuscitation (CPR), Intubation, extubation and related procedures, e.g. manual ventilation and open suctioning of the respiratory tract (including the upper respiratory tract), Non-invasive ventilation (NIV); Bi-level positive airway pressure ventilation (BiPAP) and Continuous positive airway pressure ventilation …	Yes	Yes	Hat	No			Yes	No		Yes	0	0
6021	EngBa6021	23-05-20 20:07	41	Female	Yes		White				British, English, Northern Irish, Scottish, or Welsh			I live with 1 or more persons	Yes	NONE of the above	Never smoked	England	Tyne and Wear	Hospital	Nurse	Band 6	Medical		No					No	No - I have NEVER BEEN tested	No	No		No		Yes	No		No			No	No		Yes	0	0
6020	EngBa6020	23-05-20 19:54	48	Female	Yes		White				British, English, Northern Irish, Scottish, or Welsh			I live with 1 or more persons	Yes	Obesity	Current smoker or Ex-smoker (within 1 year)	England	West Yorkshire	Hospital	Nurse	Band 8+	Prehospital & Emergency Services		Yes	1 to 7 days		No	(Persistent) Cough, Sore throat, Headache, Fatigue	No	No - I have NOT tested positive (e.g. tests all negative, awaiting results)	No	Yes	COVID-19 pod/bay/ward, Emergency department (ED)	Yes	Intubation, extubation and related procedures, e.g. manual ventilation and open suctioning of the respiratory tract (including the upper respiratory tract), Nebulisers, Non-invasive ventilation (NIV); Bi-level positive airway pressure ventilation (BiPAP) and Continuous positive airway pressure ventilation (CPAP)	Yes	No		No			Yes	No		Yes	1	0
6019	EngBa6019	23-05-20 19:53	30	Male	Yes		White				British, English, Northern Irish, Scottish, or Welsh			I live with 1 or more persons	Yes	NONE of the above	Ex-smoker (more than 1 year)	England	West Sussex	Hospital	Healthcare Assistant (HCA)	Band 2	Medical		Yes	1 to 7 days		No	Breathlessness, Sore throat, Headache, Nausea/vomiting, Diarrhoea	No	No - I have NEVER BEEN tested	Yes	Yes	COVID-19 pod/bay/ward, Clinic (inpatient)	No		No	Yes	Eye protection (visor/goggles), Hat, Gown, Surgical face mask (Fluid-resistant, Type IIR), FFP2/FFP3/N95/N100 face mask	Yes	Sometimes	Lack of adequate PPE training, Patient not suspected or confirmed COVID-19 at the time	No	No		No	1	0
6018	NorBa6018	23-05-20 19:50	46	Female	Yes		White				British, English, Northern Irish, Scottish, or Welsh			I live with 1 or more persons	Yes	Obesity	Current smoker or Ex-smoker (within 1 year)	Northern Ireland	Antrim	Hospital	Nurse	Band 8+	Mental Health		No					No	No - I have NEVER BEEN tested	No	Yes	Clinic (inpatient)	No		Yes	No		No			No	No		No	0	0
6017	EngCo6017	23-05-20 19:49	54	Male	Yes		White				British, English, Northern Irish, Scottish, or Welsh			I live with 1 or more persons	No	Heart disease (inc. heart attacks/angina)	Never smoked	England	Tyne and Wear	Hospital	Doctor	Consultant		General (internal) medicine	No					No	No - I have NOT tested positive (e.g. tests all negative, awaiting results)	No	No		No		Yes	No		Yes	Rarely	Patient not suspected or confirmed COVID-19 at the time	No	Yes		No	0	0
6016	EngBa6016	23-05-20 19:44	57	Female	Yes		White				British, English, Northern Irish, Scottish, or Welsh			I live with 1 or more persons	No	NONE of the above	Never smoked	England	East Sussex	Community healthcare facility	OTHER	Band 8+	Paediatrics		No					No	No - I have NEVER BEEN tested	No	No		No		Yes	No		No			No	No		No	0	0
6015	EngBa6015	23-05-20 19:40	45	Female	Yes		White				British, English, Northern Irish, Scottish, or Welsh			I live with 1 or more persons	Yes	NONE of the above	Never smoked	England	East Sussex	Hospital	Occupational Therapist (OT)	Band 8+	Mental Health		No					No	No - I have NEVER BEEN tested	No	No		No		Yes	No		No			No	No		No	0	0
6014	EngBa6014	23-05-20 19:40	42	Female	Yes		White				Another White background		Spanish	I live with 1 or more persons	Yes	NONE of the above	Current smoker or Ex-smoker (within 1 year)	England	Tyne and Wear	Hospital	Nurse	Band 6	OTHER		No					No	No - I have NEVER BEEN tested	Yes	No		No		Yes	No		No			No	No		No	0	0
6013	EngBa6013	23-05-20 19:38	47	Female	Yes		White				British, English, Northern Irish, Scottish, or Welsh			I live with 1 or more persons	Yes	NONE of the above	Never smoked	England	Tyne and Wear	Hospital	Nurse	Band 6	Medical		No					No	No - I have NOT tested positive (e.g. tests all negative, awaiting results)	No	Yes	Inpatient ward (not designated for COVID-19)	Yes	Nebulisers, Non-invasive ventilation (NIV); Bi-level positive airway pressure ventilation (BiPAP) and Continuous positive airway pressure ventilation (CPAP), Tracheotomy or tracheostomy procedures (insertion or open suctioning or removal)	Yes	No		No			No	No		No	0	0
6012	EngBa6012	23-05-20 19:37	26	Female	Yes		White				British, English, Northern Irish, Scottish, or Welsh			I live with 1 or more persons	No	NONE of the above	Current smoker or Ex-smoker (within 1 year)	England	Greater London (inc. City of London)	Hospital	Nurse	Band 5	Medical		No					No	No - I have NEVER BEEN tested	Yes	Yes	COVID-19 pod/bay/ward, Emergency department (ED), Inpatient ward (not designated for COVID-19)	No		No	Yes	Eye protection (visor/goggles), Hat, Gown, FFP2/FFP3/N95/N100 face mask	Yes	Sometimes	Lack of PPE availability, Patient not suspected or confirmed COVID-19 at the time	No	No		No	0	0
6011	EngCo6011	23-05-20 19:35	47	Male	Yes		White				British, English, Northern Irish, Scottish, or Welsh			I live with 1 or more persons	Yes	NONE of the above	Never smoked	England	Northumberland	Hospital	Doctor	Consultant		Infectious diseases	No					No	No - I have NEVER BEEN tested	No	Yes	COVID-19 pod/bay/ward, Clinic (inpatient), Emergency department (ED), Intensive care (ICU)/High dependency unit (HDU), Inpatient ward (not designated for COVID-19), OTHER	Yes	Nebulisers, Non-invasive ventilation (NIV); Bi-level positive airway pressure ventilation (BiPAP) and Continuous positive airway pressure ventilation (CPAP)	Yes	No		No			No	No	There were times when PPE guidance changed e.g use of face shields/eye protection such that fit 1 week we did not use this	No	0	0
6010	EngBa6010	23-05-20 19:34	26	Female	Yes		White				British, English, Northern Irish, Scottish, or Welsh			I live alone		NONE of the above	Never smoked	England	Greater London (inc. City of London)	Hospital	Physiotherapist	Band 6	OTHER		No					No	No - I have NEVER BEEN tested	No	Yes	Intensive care (ICU)/High dependency unit (HDU)	Yes	High flow nasal oxygen (HFNO), Induction of sputum, Intubation, extubation and related procedures, e.g. manual ventilation and open suctioning of the respiratory tract (including the upper respiratory tract), Nebulisers, Non-invasive ventilation (NIV); Bi-level positive airway pressure ventilation (BiPAP) and Continuous positive airway pressure ventilation (CPAP), Tracheotomy or tracheostomy proc…	Yes	No		No			No	No		No	0	0
6009	EngBa6009	23-05-20 19:33	38	Female	Yes		White				British, English, Northern Irish, Scottish, or Welsh			I live with 1 or more persons	Yes	Lung disease (inc. asthma/COPD)	Never smoked	England	Tyne and Wear	Hospital	Physiotherapist	Band 7	Medical		No					No	No - I have NEVER BEEN tested	No	No		No		Yes	No		No			No	No		No	0	0
6008	EngBa6008	23-05-20 19:31	33	Female	Yes		White				British, English, Northern Irish, Scottish, or Welsh			I live with 1 or more persons	Yes	NONE of the above	Never smoked	England	Tyne and Wear	Hospital	Nurse	Band 6	Medical		No					No	No - I have NEVER BEEN tested	Yes	Yes	Clinic (outpatient/community)	No		Yes	No		No			No	No		No	0	0
6007	EngBa6007	23-05-20 19:29	53	Female	Yes		White				British, English, Northern Irish, Scottish, or Welsh			I live with 1 or more persons	No	NONE of the above	Never smoked	England	Tyne and Wear	Hospital	Nurse	Band 8+	OTHER		No					No	No - I have NEVER BEEN tested	No	Yes	Home visits, Inpatient ward (not designated for COVID-19)	Yes	Non-invasive ventilation (NIV); Bi-level positive airway pressure ventilation (BiPAP) and Continuous positive airway pressure ventilation (CPAP), Tracheotomy or tracheostomy procedures (insertion or open suctioning or removal), OTHER	Yes	No		No			No	No		No	0	0
6006	EngBa6006	23-05-20 19:26	45	Female	Yes		White				British, English, Northern Irish, Scottish, or Welsh			I live with 1 or more persons	No	NONE of the above	Never smoked	England	Tyne and Wear	Hospital	Physiotherapist	Band 8+	OTHER		No					No	No - I have NEVER BEEN tested	No	No		No		No	No		No			No	No		No	0	0
6005	EngCo6005	23-05-20 19:20	52	Female	Yes		White				British, English, Northern Irish, Scottish, or Welsh			I live with 1 or more persons	No	Obesity	Never smoked	England	Lancashire	Community healthcare facility	Nurse	Consultant	OTHER		No					No	No - I have NEVER BEEN tested	No	No		No		Yes	No		No			No	No		No	0	0
6004	EngBa6004	23-05-20 19:12	45	Female	Yes		White				British, English, Northern Irish, Scottish, or Welsh			I live with 1 or more persons	Yes	NONE of the above	Never smoked	England	Staffordshire	Community healthcare facility	Administrative Staff	Band 8+	Paediatrics		No					No	No - I have NEVER BEEN tested	No	No		No		Yes	No		No			No	No	I am a manager, largely working from home but undertaking some shifts in our incident coordination centre	Yes	0	0
6003	EngCo6003	23-05-20 19:12	44	Male	Yes		Asian or Asian British	Indian						I live with 1 or more persons	Yes	Neurological disease (inc. stroke)	Never smoked	England	Lancashire	Hospital	Doctor	Consultant		Old age psychiatry	No					No	No - I have NEVER BEEN tested	No	Yes	COVID-19 pod/bay/ward	No		No	Yes	Plastic apron, Gloves, Surgical face mask (Standard)	No			No	No		No	0	0
6002	EngBa6002	23-05-20 19:09	38	Female	Yes		White				British, English, Northern Irish, Scottish, or Welsh			I live alone		Obesity	Never smoked	England	Greater London (inc. City of London)	Community healthcare facility	Nurse	Band 5	Primary Care & Public Health		Yes	1 to 7 days		No	Loss of sense of taste, Loss of sense of smell	No	No - I have NEVER BEEN tested	No	Yes	Home visits	No		Yes	No		No			Yes	No		No	1	0
6001	EngCo6001	23-05-20 19:08	41	Female	Yes		White				British, English, Northern Irish, Scottish, or Welsh			I live with 1 or more persons	Yes	NONE of the above	Never smoked	England	Tyne and Wear	Hospital	Doctor	Consultant		Respiratory medicine	No					No	No - I have NEVER BEEN tested	No	Yes	COVID-19 pod/bay/ward, Intensive care (ICU)/High dependency unit (HDU)	Yes	Cardiopulmonary resuscitation (CPR), Intubation, extubation and related procedures, e.g. manual ventilation and open suctioning of the respiratory tract (including the upper respiratory tract), Nebulisers, Non-invasive ventilation (NIV); Bi-level positive airway pressure ventilation (BiPAP) and Continuous positive airway pressure ventilation (CPAP), Tracheotomy or tracheostomy procedures (inserti…	No	No		No			Yes	Yes	Only improvisation on ppe was using drape from surgical gown to cover hair via bandana	No	0	0
6000	EngBa6000	23-05-20 19:07	45	Female	Yes		White				British, English, Northern Irish, Scottish, or Welsh			I live with 1 or more persons	Yes	NONE of the above	Never smoked	England	Essex	Hospital	Nurse	Band 8+	Medical		No					No	No - I have NEVER BEEN tested	No	Yes	COVID-19 pod/bay/ward, Inpatient ward (not designated for COVID-19)	No		Yes	No		No			No	No		Yes	0	0
5999	EngSp5999	23-05-20 19:05	30	Male	Yes		White				British, English, Northern Irish, Scottish, or Welsh			I live with 1 or more persons	Yes	NONE of the above	Ex-smoker (more than 1 year)	England	Tyne and Wear	Hospital	Doctor	SpR (ST3+) or Trust Grade equivalent		Acute internal medicine	No					No	No - I have NEVER BEEN tested	No	Yes	COVID-19 pod/bay/ward, Clinic (outpatient/community), Inpatient ward (not designated for COVID-19)	No		Yes	No		No			No	No		No	0	0
5998	EngBa5998	23-05-20 19:01	47	Female	Yes		White				British, English, Northern Irish, Scottish, or Welsh			I live with 1 or more persons	Yes	NONE of the above	Ex-smoker (more than 1 year)	England	West Sussex	Hospital	Nurse	Band 8+	Mental Health		Yes	1 to 7 days		No	Fever, Breathlessness, Headache	No	No - I have NOT tested positive (e.g. tests all negative, awaiting results)	No	No		No		No	No		No			No	No		No	1	0
5997	EngBa5997	23-05-20 18:54	63	Female	Yes		White				British, English, Northern Irish, Scottish, or Welsh			I live with 1 or more persons	No	Lung disease (inc. asthma/COPD)	Never smoked	England	Northumberland	Hospital	Nurse	Band 7	Medical		No					No	No - I have NEVER BEEN tested	No	No		No		Yes	No		No			No	No	Sometimes the face mask a we’re to big so had to alter them	Yes	0	0
5996	EngBa5996	23-05-20 18:51	35	Female	Yes		White				British, English, Northern Irish, Scottish, or Welsh			I live with 1 or more persons	Yes	NONE of the above	Never smoked	England	Somerset	Hospital	Dietician	Band 6	Medical		No					No	No - I have NEVER BEEN tested	No	Yes	COVID-19 pod/bay/ward, Inpatient ward (not designated for COVID-19)	No		Yes	No		No			No	Yes	The masks often didn't fit snuggly so I had to improvise how to get them to fit better.	Yes	0	0
5995	EngSt5995	23-05-20 18:50	44	Female	Yes		White				British, English, Northern Irish, Scottish, or Welsh			I live alone		Lung disease (inc. asthma/COPD), Obesity	Never smoked	England	Tyne and Wear	Hospital	Doctor	Staff/Associate Specialist		General (internal) medicine	No					No	No - I have NEVER BEEN tested	No	Yes	COVID-19 pod/bay/ward, Inpatient ward (not designated for COVID-19)	No		Yes	No		No			No	No		Yes	0	0
5994	EngBa5994	23-05-20 18:48	24	Female	Yes		White				British, English, Northern Irish, Scottish, or Welsh			I live with 1 or more persons	No	Obesity	Never smoked	England	Nottinghamshire	Hospital	Midwife	Band 5	Women's Health		Yes	1 to 7 days		No	(Persistent) Cough, Breathlessness	No	No - I have NEVER BEEN tested	No	No		No		Yes	Yes	Eye protection (visor/goggles), Hat, Gown, Plastic apron, Gloves, Surgical face mask (Standard), Surgical face mask (Fluid-resistant, Type IIR), FFP2/FFP3/N95/N100 face mask , Powered Air Purifying Respiratory (PAPR)	No			Yes	No	I am a midwife and as a band 5 management made the decision for myself and other band 5s to not care for covid women, however this doesn’t rule out women I will see who may have covid. I haven’t had to be present for any AGP however I am in a high risk environment where we could quickly revert to a GA C-section or intubate a baby and would not be possible for me to not be there dispute failing fi…	Yes	1	0
5993	EngBa5993	23-05-20 18:43	70	Female	Yes		White				British, English, Northern Irish, Scottish, or Welsh			I live with 1 or more persons	No	Lung disease (inc. asthma/COPD)	Never smoked	England	Tyne and Wear	Hospital	Nurse	Band 8+	Medical		No					No	No - I have NEVER BEEN tested	No	No		No		Yes	No		No			No	No		Yes	0	0
5992	EngBa5992	23-05-20 18:40	25	Female	Yes		White				British, English, Northern Irish, Scottish, or Welsh			I live with 1 or more persons	No	Lung disease (inc. asthma/COPD)	Never smoked	England	Northumberland	Community healthcare facility	Healthcare Assistant (HCA)	Band 2	OTHER		Yes	8 to 14 days		No	(Persistent) Cough, Breathlessness, Sore throat, Headache, Photophobia (pain in the eyes due to light), Muscle pain, Fatigue, Loss of sense of taste	No	Yes - Oral/Nasal swab	No	Yes	Care/Nursing home	No		No	Yes	Eye protection (visor/goggles), Hat, Gown, Surgical face mask (Fluid-resistant, Type IIR), FFP2/FFP3/N95/N100 face mask , Powered Air Purifying Respiratory (PAPR)	Yes	Sometimes	Lack of PPE availability	Yes	No		No	1	1
5991	EngBa5991	23-05-20 18:39	49	Female	Yes		White				British, English, Northern Irish, Scottish, or Welsh			I live with 1 or more persons	No	High blood pressure, Obesity	Ex-smoker (more than 1 year)	England	Cumbria	Hospital	Midwife	Band 7	Women's Health		No					No	No - I have NEVER BEEN tested	No	No		No		No	No		No			No	No		Yes	0	0
5990	EngBa5990	23-05-20 18:36	45	Female	Yes		Black, African, Black British or Caribbean		African					I live with 1 or more persons	Yes	NONE of the above	Never smoked	England	Essex	Hospital	Nurse	Band 7	Surgical		Yes	More than 14 days	21	No	Headache, Muscle pain, Loss of sense of taste, Loss of sense of smell	No	Yes - Oral/Nasal swab	Yes	Yes	Operating theatre	Yes	Intubation, extubation and related procedures, e.g. manual ventilation and open suctioning of the respiratory tract (including the upper respiratory tract), Tracheotomy or tracheostomy procedures (insertion or open suctioning or removal)	No	Yes	Gown, FFP2/FFP3/N95/N100 face mask	Yes	Sometimes	Lack of PPE availability, Under senior instruction	Yes	No	The guidelines on PPE were put to match the use of PPE that was available at the time. Due to duscrimination in the nhs most ethnic minorities have junior roles therefore always on the frontline	Yes	1	1
5989	EngBa5989	23-05-20 18:17	34	Female	Yes		Black, African, Black British or Caribbean		African					I live with 1 or more persons	Yes	NONE of the above	Never smoked	England	Greater London (inc. City of London)	Hospital	Nurse	Band 7	Medical		No					No	No - I have NEVER BEEN tested	No	No		No		Yes	No		Yes	Rarely	Patient not suspected or confirmed COVID-19 at the time	No	No		No	0	0
5988	EngBa5988	23-05-20 18:10	53	Female	Yes		White				British, English, Northern Irish, Scottish, or Welsh			I live alone		High blood pressure	Never smoked	England	Greater London (inc. City of London)	Hospital	Radiographer	Band 8+	Women's Health		No					No	No - I have NEVER BEEN tested	Yes	Yes	Clinic (outpatient/community)	No		Yes	No		No			No	No		No	0	0
5987	EngBa5987	23-05-20 18:09	37	Female	Yes		White				British, English, Northern Irish, Scottish, or Welsh			I live with 1 or more persons	Yes	NONE of the above	Never smoked	England	Cornwall	Hospital	Dietician	Band 8+	Paediatrics		Yes	1 to 7 days		No	Sore throat, Headache, Muscle pain, Fatigue, Nausea/vomiting, Diarrhoea, Loss of sense of taste, Loss of sense of smell	No	No - I have NEVER BEEN tested	No	No		No		Yes	No		No			No	No	Before lockdown I was working in the same office as someone who’s husband is an ICU nurse & she had the same symptoms & her husband had more severe symptoms	No	1	0
5986	EngOT5986	23-05-20 18:02	42	Female	Yes		White				British, English, Northern Irish, Scottish, or Welsh			I live with 1 or more persons	No	NONE of the above	Never smoked	England	Northamptonshire	Social care facility	Nurse	OTHER	OTHER		No					No	No - I have NEVER BEEN tested	No	No		No		Yes	No		No			No	No		No	0	0
5985	EngBa5985	23-05-20 18:00	49	Female	Yes		Black, African, Black British or Caribbean		African					I live with 1 or more persons	Yes	Lung disease (inc. asthma/COPD)	Never smoked	England	Greater London (inc. City of London)	Hospital	Nurse	Band 7	Mental Health		No					No	No - I have NEVER BEEN tested	No	No		No		No	No		No			No	No	I have been working from home since mid March.	Yes	0	0
5984	EngBa5984	23-05-20 17:54	36	Female	Yes		White				British, English, Northern Irish, Scottish, or Welsh			I live with 1 or more persons	No	NONE of the above	Never smoked	England	Greater London (inc. City of London)	Hospital	Radiographer	Band 6	Medical		No					No	No - I have NEVER BEEN tested	Yes	Yes	Radiology (inc. interventional suites)	No		Yes	No		No			No	No		Yes	0	0
5983	EngCo5983	23-05-20 17:25	43	Female	Yes		Asian or Asian British	Indian						I live with 1 or more persons	Yes	High blood pressure, Heart disease (inc. heart attacks/angina), Obesity	Never smoked	England	Hertfordshire	Community healthcare facility	Doctor	Consultant		General psychiatry	Yes	8 to 14 days		No	Fever, (Persistent) Cough, Breathlessness, Sore throat, Headache, Muscle pain, Fatigue, Nausea/vomiting, Diarrhoea	No	No - I have NEVER BEEN tested	No	Yes	Clinic (outpatient/community), Home visits	No		No	Yes	Eye protection (visor/goggles), Plastic apron, Gloves, Surgical face mask (Standard), Surgical face mask (Fluid-resistant, Type IIR), FFP2/FFP3/N95/N100 face mask	Yes	Sometimes	Lack of adequate PPE training, Lack of PPE availability, Patient not suspected or confirmed COVID-19 at the time, Under senior instruction	No	No	Asking for PPE was seem as making a fus -	No	1	0
5982	EngSp5982	23-05-20 17:14	31	Male	Yes		Asian or Asian British	Indian						I live with 1 or more persons	No	NONE of the above	Never smoked	England	Greater London (inc. City of London)	Hospital	Doctor	SpR (ST3+) or Trust Grade equivalent		Paediatrics	No					No	No - I have NEVER BEEN tested	No	Yes	Emergency department (ED), Inpatient ward (not designated for COVID-19)	No		Yes	No		No			No	No		No	0	0
5981	EngBa5981	23-05-20 17:13	56	Female	Yes		White				British, English, Northern Irish, Scottish, or Welsh			I live with 1 or more persons	Yes	NONE of the above	Ex-smoker (more than 1 year)	England	Greater London (inc. City of London)	Hospital	Nurse	Band 5	Women's Health		No					No	No - I have NEVER BEEN tested	Yes	No		No		Yes	No		No			Yes	No	I had symptoms of Covid early February dry cough fever pressure on my chest headache etc I did not self isolate or seek advice as I had not travelled abroad and it wasn’t supposed to be here in the uk	Yes	0	0
5980	EngBa5980	23-05-20 17:10	28	Female	Yes		White				Another White background		Australian	I live with 1 or more persons	No	NONE of the above	Never smoked	England	Greater London (inc. City of London)	Hospital	Nurse	Band 5	Medical		No					No	No - I have NEVER BEEN tested	Yes	Yes	COVID-19 pod/bay/ward	No		Yes	No		Yes	Rarely	Patient not suspected or confirmed COVID-19 at the time	Yes	No		No	0	0
5979	EngBa5979	23-05-20 17:09	56	Female	Yes		White				British, English, Northern Irish, Scottish, or Welsh			I live alone		Obesity	Ex-smoker (more than 1 year)	England	West Sussex	Other	Nurse	Band 7	Mental Health		No					No	No - I have NOT tested positive (e.g. tests all negative, awaiting results)	No	No		No		Yes	No		No			No	No		No	0	0
5978	EngBa5978	23-05-20 16:31	40	Female	Yes		White				British, English, Northern Irish, Scottish, or Welsh			I live with 1 or more persons	No	NONE of the above	Never smoked	England	Greater London (inc. City of London)	Hospital	Administrative Staff	Band 5	OTHER		Yes	1 to 7 days		No	(Persistent) Cough, Sore throat, Headache, Muscle pain, Fatigue	No	No - I have NEVER BEEN tested	Yes	No		No		No	No		No			No	No		No	1	0
5977	EngCo5977	23-05-20 16:17	44	Female	Yes		White				Another White background		British/Bulgarian	I live with 1 or more persons	Yes	NONE of the above	Ex-smoker (more than 1 year)	England	East Sussex	Community healthcare facility	Doctor	Consultant		Old age psychiatry	No					No	No - I have NEVER BEEN tested	No	No		No		Yes	No		No			No	No	Now not having direct clinical contact as family member shielding.	Yes	0	0
5976	EngBa5976	23-05-20 15:30	40	Female	Yes		White				British, English, Northern Irish, Scottish, or Welsh			I live with 1 or more persons	Yes	NONE of the above	Never smoked	England	Greater London (inc. City of London)	Hospital	Midwife	Band 7	Women's Health		Yes	1 to 7 days		No	Fever, Sore throat, Headache, Fatigue	No	No - I have NOT tested positive (e.g. tests all negative, awaiting results)	Yes	Yes	Maternity unit/Labour ward	No		Yes	No		No			No	No		No	1	0
5975	EngCo5975	23-05-20 15:29	34	Female	Yes		White				Irish			I live with 1 or more persons	No	NONE of the above	Never smoked	England	Greater London (inc. City of London)	Hospital	Doctor	Consultant		Anaesthetics	No					No	No - I have NOT tested positive (e.g. tests all negative, awaiting results)	No	Yes	COVID-19 pod/bay/ward, Intensive care (ICU)/High dependency unit (HDU), Operating theatre, Radiology (inc. interventional suites)	Yes	Bronchoscopy and upper ENT airway procedures involving suctioning, Intubation, extubation and related procedures, e.g. manual ventilation and open suctioning of the respiratory tract (including the upper respiratory tract), Surgery and post mortem procedures involving high-speed devices	Yes	No		No			No	No		Yes	0	0
5974	EngBa5974	23-05-20 15:28	47	Male	Yes		Another ethnic group					Another ethnic background	Filipino	I live with 1 or more persons	Yes	Diabetes	Never smoked	England	Hertfordshire	Hospital	Nurse	Band 8+	OTHER		No					No	No - I have NOT tested positive (e.g. tests all negative, awaiting results)	Yes	No		No		Yes	No		No			No	No		Yes	0	0
5973	EngBa5973	23-05-20 15:27	56	Female	Yes		Black, African, Black British or Caribbean		Another Black background				Mixed race from 4th generation	I live with 1 or more persons	Yes	NONE of the above	Never smoked	England	Nottinghamshire	Hospital	Midwife	Band 7	OTHER		No					No	No - I have NEVER BEEN tested	No	Yes	Maternity unit/Labour ward	No		Yes	No		No			No	No	I had fitting for FF3 mask for emergency lscs use: none fit, so cannot go to theatre or assist if neonatal needs intubation	Yes	0	0
5972	EngSp5972	23-05-20 15:03	37	Female	Yes		Mixed or multiple ethnic groups			Asian and White				I live alone		NONE of the above	Never smoked	England	Greater London (inc. City of London)	Hospital	Doctor	SpR (ST3+) or Trust Grade equivalent		General surgery	Yes	8 to 14 days		No	Fever, (Persistent) Cough, Breathlessness, Headache, Muscle pain, Fatigue	No	No - I have NEVER BEEN tested	Yes	Yes	COVID-19 pod/bay/ward, Clinic (inpatient), Intensive care (ICU)/High dependency unit (HDU)	No		Yes	No		No			No	No		No	1	0
5970	EngBa5970	23-05-20 14:55	55	Female	Yes		White				British, English, Northern Irish, Scottish, or Welsh			I live with 1 or more persons	No	Neurological disease (inc. stroke)	Never smoked	England	Kent	Hospital	Nurse	Band 8+	Mental Health		No					No	No - I have NEVER BEEN tested	No	No		No		Yes	No		No			No	No		Yes	0	0
5971	EngCo5971	23-05-20 14:55	53	Female	Yes		White				British, English, Northern Irish, Scottish, or Welsh			I live with 1 or more persons	Yes	Obesity	Ex-smoker (more than 1 year)	England	Kent	Hospital	Doctor	Consultant		Vascular surgery	No					No	No - I have NEVER BEEN tested	No	Yes	COVID-19 pod/bay/ward, Clinic (inpatient), Clinic (outpatient/community), Emergency department (ED), Intensive care (ICU)/High dependency unit (HDU), Inpatient ward (not designated for COVID-19), Operating theatre	No		Yes	No		No			No	No		No	0	0
5969	EngBa5969	23-05-20 14:28	48	Female	Yes		White				British, English, Northern Irish, Scottish, or Welsh			I live with 1 or more persons	No	Immunosuppression	Never smoked	England	West Sussex	Community healthcare facility	Nurse	Band 7	OTHER		Yes	8 to 14 days		No	(Persistent) Cough, Sore throat, Headache	No	No - I have NEVER BEEN tested	No	No		No		No	No		No			No	No	Community LD nurse working from home as clinically vulnerable myself. Staff I support have access to PPE when required	Yes	1	0
5968	EngCo5968	23-05-20 14:22	41	Female	Yes		White				Another White background		Dutch	I live with 1 or more persons	Yes	NONE of the above	Never smoked	England	Greater London (inc. City of London)	Hospital	Doctor	Consultant		Infectious diseases	No					No	No - I have NEVER BEEN tested	Yes	No		No		Yes	No		No			No	No	Virology/laboratory based; frequent contact to colleagues doing direct clinical care with COVID pos patients	Yes	0	0
5967	EngBa5967	23-05-20 14:15	49	Female	Yes		White				British, English, Northern Irish, Scottish, or Welsh			I live with 1 or more persons	Yes	Neurological disease (inc. stroke)	Current smoker or Ex-smoker (within 1 year)	England	East Sussex	Social care facility	Healthcare Assistant (HCA)	Band 3	Mental Health		No					No	No - I have NOT tested positive (e.g. tests all negative, awaiting results)	No	Yes	Care/Nursing home	No		No	Yes	Eye protection (visor/goggles), Hat, Gown, FFP2/FFP3/N95/N100 face mask	Yes	Often	Lack of PPE availability	No	Yes		No	0	0
5966	EngCo5966	23-05-20 14:14	46	Female	Yes		White				British, English, Northern Irish, Scottish, or Welsh			I live with 1 or more persons	Yes	NONE of the above	Never smoked	England	Greater London (inc. City of London)	Hospital	Doctor	Consultant		General surgery	No					No	No - I have NOT tested positive (e.g. tests all negative, awaiting results)	No	Yes	COVID-19 pod/bay/ward, Clinic (inpatient), Clinic (outpatient/community), Day case surgery unit, Emergency department (ED), Intensive care (ICU)/High dependency unit (HDU), Inpatient ward (not designated for COVID-19), Operating theatre	No		Yes	No		No			No	No		No	0	0
5965	EngBa5965	23-05-20 14:11	45	Female	Yes		White				British, English, Northern Irish, Scottish, or Welsh			I live with 1 or more persons	Yes	Diabetes	Never smoked	England	West Sussex	Hospital	Administrative Staff	Band 8+	Mental Health		No					No	No - I have NEVER BEEN tested	No	No		No		Yes	No		No			No	No		Yes	0	0
5964	EngBa5964	23-05-20 14:07	52	Female	Yes		White				British, English, Northern Irish, Scottish, or Welsh			I live with 1 or more persons	Yes	Obesity	Never smoked	England	West Sussex	Community healthcare facility	OTHER	Band 6	Mental Health		No					No	No - I have NEVER BEEN tested	No	No		No		No	No		No			No	No		Yes	0	0
5963	EngBa5963	23-05-20 14:05	48	Female	Yes		White				Another White background		Australian	I live with 1 or more persons	Yes	NONE of the above	Ex-smoker (more than 1 year)	England	Greater London (inc. City of London)	Hospital	Nurse	Band 8+	Paediatrics		No					No	No - I have NEVER BEEN tested	Yes	Yes	Intensive care (ICU)/High dependency unit (HDU)	Yes	Bronchoscopy and upper ENT airway procedures involving suctioning, Intubation, extubation and related procedures, e.g. manual ventilation and open suctioning of the respiratory tract (including the upper respiratory tract), Non-invasive ventilation (NIV); Bi-level positive airway pressure ventilation (BiPAP) and Continuous positive airway pressure ventilation (CPAP)	Yes	No		No			Yes	No	One of the most difficult thinga about using the PPE was the differing and constantly changing advice about what was required....not particularly with COVID positive patients, but with those who were unlikely to be infected, or who had tested negative.	No	0	0
5962	EngBa5962	23-05-20 14:03	54	Female	Yes		White				Irish			I live with 1 or more persons	Yes	NONE of the above	Never smoked	England	East Sussex	Hospital	Nurse	Band 8+	Mental Health		No					No	No - I have NEVER BEEN tested	No	No		No		Yes	No		No			No	No		No	0	0
5961	EngBa5961	23-05-20 13:54	66	Male	Yes		Asian or Asian British	Indian						I live with 1 or more persons	No	High blood pressure	Never smoked	England	Greater London (inc. City of London)	Hospital	Nurse	Band 7	Medical		Yes	8 to 14 days		No	Fever, Headache, Muscle pain, Fatigue, Loss of sense of taste, Loss of sense of smell	No	No - I have NEVER BEEN tested	Yes	Yes	Clinic (inpatient)	No		No	No		No			No	No	The informations that we were given were very conflicting mainly regarding wearing mask, PPe	Yes	1	0
5960	EngBa5960	23-05-20 13:32	47	Female	Yes		White				British, English, Northern Irish, Scottish, or Welsh			I live with 1 or more persons	Yes	NONE of the above	Never smoked	England	Lincolnshire	Hospital	Nurse	Band 5	Surgical		No					No	No - I have NEVER BEEN tested	No	Yes	Intensive care (ICU)/High dependency unit (HDU)	Yes	Intubation, extubation and related procedures, e.g. manual ventilation and open suctioning of the respiratory tract (including the upper respiratory tract), Non-invasive ventilation (NIV); Bi-level positive airway pressure ventilation (BiPAP) and Continuous positive airway pressure ventilation (CPAP)	Yes	No		No			No	No		Yes	0	0
5959	EngCo5959	23-05-20 13:27	47	Female	Yes		Asian or Asian British	Indian						I live with 1 or more persons	Yes	NONE of the above	Never smoked	England	Greater London (inc. City of London)	Hospital	Doctor	Consultant		Trauma and orthopaedic surgery	No					No	No - I have NEVER BEEN tested	No	Yes	COVID-19 pod/bay/ward, Clinic (outpatient/community), Day case surgery unit, Operating theatre	Yes	High frequency oscillatory ventilation (HFOV), Intubation, extubation and related procedures, e.g. manual ventilation and open suctioning of the respiratory tract (including the upper respiratory tract), Surgery and post mortem procedures involving high-speed devices	Yes	No		Yes	Often	OTHER	No	No	Send the results out please	Yes	0	0
5958	EngOT5958	23-05-20 13:23	50	Female	Yes		White				British, English, Northern Irish, Scottish, or Welsh			I live with 1 or more persons	Yes	High blood pressure, Lung disease (inc. asthma/COPD), Obesity	Ex-smoker (more than 1 year)	England	Hertfordshire	Hospital	Nurse	OTHER	Mental Health		No					No	No - I have NEVER BEEN tested	No	No		No		Yes	No		No			No	No		No	0	0
5957	EngBa5957	23-05-20 13:21	47	Female	Yes		Mixed or multiple ethnic groups			Another mixed background			Guyanese, Chinese, Maltese	I live with 1 or more persons	Yes	NONE of the above	Current smoker or Ex-smoker (within 1 year)	England	Greater London (inc. City of London)	Hospital	Midwife	Band 7	Women's Health		No					No	No - I have NEVER BEEN tested	Yes	Yes	Clinic (outpatient/community), Maternity unit/Labour ward	No		No	Yes	Plastic apron, Surgical face mask (Standard)	Yes	Rarely	Lack of PPE availability, Under senior instruction	No	No		Yes	0	0
5956	EngBa5956	23-05-20 13:12	46	Female	Yes		Another ethnic group					Another ethnic background	Korean	I live with 1 or more persons	No	NONE of the above	Never smoked	England	Greater London (inc. City of London)	Hospital	Nurse	Band 5	Paediatrics		No					No	No - I have NEVER BEEN tested	Yes	Yes	COVID-19 pod/bay/ward	Yes	Bronchoscopy and upper ENT airway procedures involving suctioning, High flow nasal oxygen (HFNO), Nebulisers, Tracheotomy or tracheostomy procedures (insertion or open suctioning or removal)	No	No		Yes	Sometimes	Patient not suspected or confirmed COVID-19 at the time, Under senior instruction	Yes	No	No concern in regarding PPE and personal health and wellbeing. Just want to say we were not advised to wear PPE ( full gown PPE) in March even after lockdown introduced. Initally no full gown PPE advised on susptected patients either. sometimes they were cound positive. I was then uncomfotable realising that I had worn only an aprone and golves to care a long-term patient and he was Covid positiv…	Yes	0	0
5955	EngBa5955	23-05-20 12:56	51	Female	Yes		White				British, English, Northern Irish, Scottish, or Welsh			I live with 1 or more persons	No	NONE of the above		England	Lincolnshire	Hospital	OTHER	Band 4	Surgical		No					No	No - I have NEVER BEEN tested	No	No		No		Yes	No		No			No	No	I have worked with patients that have tested positive after being in hospital who were moved until results came back.	Yes	0	0
5954	EngBa5954	23-05-20 12:46	41	Female	Yes		White				British, English, Northern Irish, Scottish, or Welsh			I live with 1 or more persons	No	NONE of the above	Never smoked	England	Greater London (inc. City of London)	Hospital	Nurse	Band 6	Paediatrics		Yes	8 to 14 days		No	(Persistent) Cough, Breathlessness, Sore throat, Headache, Fatigue	No	No - I have NEVER BEEN tested	Yes	No		No		Yes	No		No			No	No		No	1	0
5953	EngBa5953	23-05-20 12:30	49	Female	Yes		White				Another White background		Italo-romanian	I live with 1 or more persons	Yes	NONE of the above	Ex-smoker (more than 1 year)	England	Bedfordshire	Hospital	Operating Department Practitioner (ODP)	Band 5	Surgical		No					No	No - I have NOT tested positive (e.g. tests all negative, awaiting results)	No	Yes	Care/Nursing home, Operating theatre	Yes	High flow nasal oxygen (HFNO), Intubation, extubation and related procedures, e.g. manual ventilation and open suctioning of the respiratory tract (including the upper respiratory tract), Nebulisers, Non-invasive ventilation (NIV); Bi-level positive airway pressure ventilation (BiPAP) and Continuous positive airway pressure ventilation (CPAP), Surgery and post mortem procedures involving high-spe…	No	Yes	Eye protection (visor/goggles), Hat, Surgical face mask (Standard), Surgical face mask (Fluid-resistant, Type IIR), FFP2/FFP3/N95/N100 face mask , Powered Air Purifying Respiratory (PAPR)	Yes	Rarely	Patient not suspected or confirmed COVID-19 at the time, Under senior instruction	Yes	Yes		Yes	0	0
5952	EngBa5952	23-05-20 12:21	32	Female	Yes		White				Another White background		Australian	I live with 1 or more persons	No	NONE of the above	Never smoked	England	Greater London (inc. City of London)	Hospital	Technician (Clinical)	Band 7	Primary Care & Public Health		No					No	No - I have NEVER BEEN tested	Yes	Yes	COVID-19 pod/bay/ward, Clinic (inpatient), Clinic (outpatient/community)	Yes	High flow nasal oxygen (HFNO), High frequency oscillatory ventilation (HFOV), Intubation, extubation and related procedures, e.g. manual ventilation and open suctioning of the respiratory tract (including the upper respiratory tract), Non-invasive ventilation (NIV); Bi-level positive airway pressure ventilation (BiPAP) and Continuous positive airway pressure ventilation (CPAP)	Yes	No		Yes	Rarely	Patient not suspected or confirmed COVID-19 at the time	Yes	Yes		No	0	0
5951	EngBa5951	23-05-20 12:18	23	Female	Yes		White				British, English, Northern Irish, Scottish, or Welsh			I live with 1 or more persons	No	NONE of the above	Never smoked	England	Greater London (inc. City of London)	Hospital	Physiotherapist	Band 5	OTHER		Yes	1 to 7 days		No	Fever, (Persistent) Cough, Breathlessness, Sore throat, Headache, Photophobia (pain in the eyes due to light), Muscle pain, Fatigue, Loss of sense of taste, Loss of sense of smell	No	No - I have NEVER BEEN tested	Yes	Yes	COVID-19 pod/bay/ward, Intensive care (ICU)/High dependency unit (HDU), Inpatient ward (not designated for COVID-19)	Yes	Bronchoscopy and upper ENT airway procedures involving suctioning, Intubation, extubation and related procedures, e.g. manual ventilation and open suctioning of the respiratory tract (including the upper respiratory tract), Nebulisers, Non-invasive ventilation (NIV); Bi-level positive airway pressure ventilation (BiPAP) and Continuous positive airway pressure ventilation (CPAP), Tracheotomy or tr…	Yes	Yes	Eye protection (visor/goggles), Hat, Gown, FFP2/FFP3/N95/N100 face mask	Yes	Rarely	Lack of PPE availability	No	No		No	1	0
5950	EngBa5950	23-05-20 12:10	24	Female	Yes		White				British, English, Northern Irish, Scottish, or Welsh			I live with 1 or more persons	No	NONE of the above	Current smoker or Ex-smoker (within 1 year)	England	Greater London (inc. City of London)	Hospital	Nurse	Band 5	Medical		No					No	No - I have NEVER BEEN tested	Yes	Yes	COVID-19 pod/bay/ward, Inpatient ward (not designated for COVID-19)	No		Yes	Yes	Eye protection (visor/goggles), Hat	Yes	Sometimes	Patient not suspected or confirmed COVID-19 at the time	No	No		No	0	0
5949	EngBa5949	23-05-20 12:05	31	Female	Yes		White				British, English, Northern Irish, Scottish, or Welsh			I live with 1 or more persons	No	NONE of the above	Never smoked	England	Greater London (inc. City of London)	Hospital	Nurse	Band 5	Surgical		No					No	No - I have NEVER BEEN tested	Yes	Yes	COVID-19 pod/bay/ward, Inpatient ward (not designated for COVID-19)	No		No	No		No			Yes	No	I did not self-isolate during a period I felt unwell as I had symptoms that were not recognised as key Covid symptoms at the time. Some have since been identified as Covid symptoms.	No	0	0
5948	EngBa5948	23-05-20 12:03	57	Female	Yes		Black, African, Black British or Caribbean		African					I live with 1 or more persons	No	NONE of the above	Never smoked	England	Greater London (inc. City of London)	Hospital	Midwife	Band 8+	Women's Health		No					No	No - I have NEVER BEEN tested	No	No		No		Yes	No		No			No	No		No	0	0
5947	EngBa5947	23-05-20 12:00	40	Female	Yes		White				British, English, Northern Irish, Scottish, or Welsh			I live alone		High blood pressure, Lung disease (inc. asthma/COPD)	Never smoked	England	Greater Manchester	Community healthcare facility	Nurse	Band 7	OTHER		Yes	8 to 14 days		No	Fever, Breathlessness, Photophobia (pain in the eyes due to light), Diarrhoea, Loss of sense of taste, Loss of sense of smell	No	No - I have NOT tested positive (e.g. tests all negative, awaiting results)	No	No		Yes	OTHER	Yes	No		No			No	Yes	Exposure to Covid caused by Care Home staff not using PPE which was available	Yes	1	0
5946	EngBa5946	23-05-20 11:57	49	Female	Yes		White				British, English, Northern Irish, Scottish, or Welsh			I live with 1 or more persons	No	NONE of the above	Never smoked	England	Greater London (inc. City of London)	Hospital	Nurse	Band 8+	Women's Health		Yes	8 to 14 days		No	Fever, (Persistent) Cough, Breathlessness, Sore throat, Headache, Photophobia (pain in the eyes due to light), Muscle pain, Fatigue, Loss of sense of taste, Loss of sense of smell	No	No - I have NEVER BEEN tested	Yes	Yes	COVID-19 pod/bay/ward, Intensive care (ICU)/High dependency unit (HDU), Inpatient ward (not designated for COVID-19)	Yes	Cardiopulmonary resuscitation (CPR)	No	Yes	Eye protection (visor/goggles), Gown, FFP2/FFP3/N95/N100 face mask	No			Yes	No	Early stages ppe advice changed almost daily and whilst staff had access to ppe the advice given was inaccurate. When clarifying 'action cards' in staff meeting, cancelled from previous week. Head of IPC stated some nursing procedures require increased ppe (gown and face shield/ goggles) when attending to personal care for pts. He stated this was obvious but was also surprised that this level of …	Yes	1	0
5945	EngBa5945	23-05-20 11:55	25	Female	Yes		White				British, English, Northern Irish, Scottish, or Welsh			I live with 1 or more persons	No	NONE of the above	Never smoked	England	Nottinghamshire	Hospital	Technician (Clinical)	Band 7	OTHER		No					No	No - I have NEVER BEEN tested	No	No		No		Yes	No		No			Yes	No		No	0	0
5944	EngBa5944	23-05-20 11:50	40	Female	Yes		Asian or Asian British	Indian						I live with 1 or more persons	No	NONE of the above	Never smoked	England	Greater London (inc. City of London)	Hospital	Physiotherapist	Band 7	Paediatrics		No					No	No - I have NEVER BEEN tested	Yes	Yes	Intensive care (ICU)/High dependency unit (HDU), Inpatient ward (not designated for COVID-19)	Yes	Induction of sputum, Intubation, extubation and related procedures, e.g. manual ventilation and open suctioning of the respiratory tract (including the upper respiratory tract), Non-invasive ventilation (NIV); Bi-level positive airway pressure ventilation (BiPAP) and Continuous positive airway pressure ventilation (CPAP), Tracheotomy or tracheostomy procedures (insertion or open suctioning or rem…	Yes	No		No			No	No	I used public transport from 1st Feb until 24th March, after which I switched to using a car for my journeys	Yes	0	0
5943	EngBa5943	23-05-20 11:47	56	Female	Yes		White				British, English, Northern Irish, Scottish, or Welsh			I live alone		NONE of the above	Current smoker or Ex-smoker (within 1 year)	England	Surrey	Hospital	Nurse	Band 7	OTHER		No					No	No - I have NEVER BEEN tested	No	Yes	Intensive care (ICU)/High dependency unit (HDU)	Yes	High frequency oscillatory ventilation (HFOV), Induction of sputum, Intubation, extubation and related procedures, e.g. manual ventilation and open suctioning of the respiratory tract (including the upper respiratory tract), Nebulisers, Non-invasive ventilation (NIV); Bi-level positive airway pressure ventilation (BiPAP) and Continuous positive airway pressure ventilation (CPAP), Tracheotomy or t…	Yes	Yes	Gown	No			No	No		Yes	0	0
5942	EngBa5942	23-05-20 11:40	37	Female	Yes		White				Another White background		Bulgarian	I live with 1 or more persons	Yes	NONE of the above	Ex-smoker (more than 1 year)	England	Greater London (inc. City of London)	Other	Dental Nurse	Band 2	Dentistry		Yes	8 to 14 days		No	(Persistent) Cough, Sore throat, Headache, Fatigue, Nausea/vomiting, Loss of sense of taste, Loss of sense of smell	No	No - I have NEVER BEEN tested	No	Yes	Clinic (outpatient/community)	Yes	Dental procedures (e.g. high-speed drilling)	No	No		Yes	Rarely	Patient not suspected or confirmed COVID-19 at the time	Yes	No		No	1	0
5941	EngSp5941	23-05-20 11:36	38	Female	Yes		White				Another White background			I live with 1 or more persons	Yes	NONE of the above	Never smoked	England	Greater London (inc. City of London)	Hospital	Doctor	SpR (ST3+) or Trust Grade equivalent		Paediatrics	No					No	No - I have NEVER BEEN tested	Yes	Yes	Clinic (outpatient/community), Intensive care (ICU)/High dependency unit (HDU), Inpatient ward (not designated for COVID-19), Operating theatre	No		Yes	No		Yes	Rarely	Patient not suspected or confirmed COVID-19 at the time	No	No		No	0	0
5940	EngBa5940	23-05-20 11:23	44	Female	Yes		White				British, English, Northern Irish, Scottish, or Welsh			I live alone		High blood pressure, Liver disease	Never smoked	England	Greater London (inc. City of London)	Hospital	Radiographer	Band 7	Paediatrics		No					No	No - I have NEVER BEEN tested	Yes	Yes	Radiology (inc. interventional suites)	Yes	Intubation, extubation and related procedures, e.g. manual ventilation and open suctioning of the respiratory tract (including the upper respiratory tract), OTHER	Yes	No		No			No	No		No	0	0
5939	EngBa5939	23-05-20 11:15	64	Female	Yes		White				British, English, Northern Irish, Scottish, or Welsh			I live with 1 or more persons	No	NONE of the above	Ex-smoker (more than 1 year)	England	Suffolk	Hospital	Nurse	Band 8+	OTHER		No					No	No - I have NEVER BEEN tested	No	No		No		Yes	No		No			No	No		No	0	0
5938	EngBa5938	23-05-20 11:08	47	Female	Yes		White				British, English, Northern Irish, Scottish, or Welsh			I live with 1 or more persons	No	NONE of the above	Never smoked	England	Greater London (inc. City of London)	Hospital	Nurse	Band 7	OTHER		Yes	1 to 7 days		No	Fever, (Persistent) Cough	No	No - I have NOT tested positive (e.g. tests all negative, awaiting results)	No	Yes	Emergency department (ED)	No		Yes	No		No			No	No		Yes	1	0
5937	EngBa5937	23-05-20 11:01	42	Female	Yes		White				British, English, Northern Irish, Scottish, or Welsh			I live with 1 or more persons	Yes	NONE of the above	Never smoked	England	Greater London (inc. City of London)	Hospital	Physiotherapist	Band 7	Surgical		No					No	No - I have NEVER BEEN tested	Yes	Yes	COVID-19 pod/bay/ward, Clinic (inpatient), Clinic (outpatient/community), Intensive care (ICU)/High dependency unit (HDU), Inpatient ward (not designated for COVID-19)	Yes	Bronchoscopy and upper ENT airway procedures involving suctioning, High flow nasal oxygen (HFNO), Induction of sputum, Intubation, extubation and related procedures, e.g. manual ventilation and open suctioning of the respiratory tract (including the upper respiratory tract), Nebulisers, Non-invasive ventilation (NIV); Bi-level positive airway pressure ventilation (BiPAP) and Continuous positive a…	No	Yes	Hat, Gown, Surgical face mask (Fluid-resistant, Type IIR), FFP2/FFP3/N95/N100 face mask , Powered Air Purifying Respiratory (PAPR)	No			Yes	Yes	Generally I think my trust have been pretty good PPE wise in the context of what I have seen in the media. We adopted PPE for all patients irrespective of covid status relatively early on, however this wasn't considered early enough in my mind - right from the start we should have sought to protect our patients from ourselves, as well as protect us from them; as we would usually do for any at ris…	Yes	0	0
5936	EngBa5936	23-05-20 10:58	50	Female	Yes		White				British, English, Northern Irish, Scottish, or Welsh			I live with 1 or more persons	Yes	NONE of the above	Ex-smoker (more than 1 year)	England	Nottinghamshire	Hospital	Nurse	Band 7	Surgical		No					No	No - I have NOT tested positive (e.g. tests all negative, awaiting results)	No	No		No		Yes	No		No			No	No	I have always felt well informed by the Trust I work in considering the constant changing situation.	Yes	0	0
5935	EngBa5935	23-05-20 10:56	35	Female	Yes		White				British, English, Northern Irish, Scottish, or Welsh			I live with 1 or more persons	No	NONE of the above	Never smoked	England	Greater London (inc. City of London)	Hospital	OTHER	Band 7	OTHER		No					No	No - I have NOT tested positive (e.g. tests all negative, awaiting results)	Yes	Yes	Clinic (outpatient/community), Maternity unit/Labour ward	No		Yes	No		No			No	No	GSTT have led the way on PPE (I feel) and I'm proud to work for them	Yes	0	0
5934	EngBa5934	23-05-20 10:44	27	Female	Yes		White				Another White background		Italian	I live with 1 or more persons	No	Lung disease (inc. asthma/COPD)	Current smoker or Ex-smoker (within 1 year)	England	Greater London (inc. City of London)	Hospital	Nurse	Band 5	Medical		Yes	More than 14 days	15	Yes	Fever, Headache, Photophobia (pain in the eyes due to light), Muscle pain, Fatigue, Nausea/vomiting, Diarrhoea	No	No - I have NEVER BEEN tested	Yes	Yes	Intensive care (ICU)/High dependency unit (HDU)	Yes	Bronchoscopy and upper ENT airway procedures involving suctioning, Cardiopulmonary resuscitation (CPR), Induction of sputum, Intubation, extubation and related procedures, e.g. manual ventilation and open suctioning of the respiratory tract (including the upper respiratory tract), Nebulisers, Tracheotomy or tracheostomy procedures (insertion or open suctioning or removal)	Yes	Yes	Hat, Plastic apron, FFP2/FFP3/N95/N100 face mask	No			Yes	No		Yes	1	0
5931	EngBa5931	23-05-20 10:38	48	Female	Yes		Mixed or multiple ethnic groups			Another mixed background			White and Far East Asian	I live alone		Lung disease (inc. asthma/COPD)	Never smoked	England	Surrey	Community healthcare facility	Nurse	Band 5	OTHER		Yes	8 to 14 days		No	Breathlessness, Loss of sense of taste, Loss of sense of smell	No	No - I have NEVER BEEN tested	No	Yes	OTHER	No		No	Yes	Eye protection (visor/goggles), Gown, Surgical face mask (Fluid-resistant, Type IIR), FFP2/FFP3/N95/N100 face mask	Yes	Rarely	Patient not suspected or confirmed COVID-19 at the time	No	No	I work in a hospice that has had/ has an outbreak of covid19	Yes	1	0
5932	EngCo5932	23-05-20 10:38	63	Female	Yes		White				British, English, Northern Irish, Scottish, or Welsh			I live with 1 or more persons	No	NONE of the above	Never smoked	England	Greater London (inc. City of London)	Hospital	Doctor	Consultant		Paediatrics	No					No	No - I have NEVER BEEN tested	No	Yes	Emergency department (ED)	No		Yes	No		No			No	No	Goggles and visors provided by local schools. Otherwise always had enough of other PPE	Yes	0	0
5933	EngBa5933	23-05-20 10:38	55	Female	Yes		White				British, English, Northern Irish, Scottish, or Welsh			I live with 1 or more persons	Yes	High blood pressure	Never smoked	England	Buckinghamshire	Hospital	Nurse	Band 8+	Medical		No					No	No - I have NEVER BEEN tested	No	Yes	COVID-19 pod/bay/ward, Intensive care (ICU)/High dependency unit (HDU), Inpatient ward (not designated for COVID-19)	Yes	Bronchoscopy and upper ENT airway procedures involving suctioning, Cardiopulmonary resuscitation (CPR), High flow nasal oxygen (HFNO), Induction of sputum, Intubation, extubation and related procedures, e.g. manual ventilation and open suctioning of the respiratory tract (including the upper respiratory tract), Nebulisers, Non-invasive ventilation (NIV); Bi-level positive airway pressure ventilat…	Yes	No		No			Yes	No		No	0	0
5930	EngSp5930	23-05-20 10:29	37	Male	Yes		Asian or Asian British	Pakistani						I live with 1 or more persons	Yes	NONE of the above	Ex-smoker (more than 1 year)	England	Derbyshire	Hospital	Doctor	SpR (ST3+) or Trust Grade equivalent		Otolaryngology	No					No	No - I have NEVER BEEN tested	No	Yes	COVID-19 pod/bay/ward, Clinic (outpatient/community), Intensive care (ICU)/High dependency unit (HDU), Operating theatre	Yes	Bronchoscopy and upper ENT airway procedures involving suctioning, Tracheotomy or tracheostomy procedures (insertion or open suctioning or removal)	Yes	No		No			No	Yes		No	0	0
5929	EngBa5929	23-05-20 10:23	37	Female	Yes		White				British, English, Northern Irish, Scottish, or Welsh			I live with 1 or more persons	Yes	High blood pressure, Heart disease (inc. heart attacks/angina), Kidney disease	Current smoker or Ex-smoker (within 1 year)	England	Greater Manchester	Community healthcare facility	OTHER	Band 6	OTHER		No					No	No - I have NOT tested positive (e.g. tests all negative, awaiting results)	No	Yes	Care/Nursing home, Home visits	No		No	Yes	Gown	No			Yes	Yes		Yes	0	0
5928	EngBa5928	23-05-20 10:22	45	Female	Yes		Black, African, Black British or Caribbean		African					I live with 1 or more persons	Yes	Obesity	Never smoked	England	Greater London (inc. City of London)	Community healthcare facility	Nurse	Band 8+	Paediatrics		Yes	More than 14 days	21	No	Fever, (Persistent) Cough, Headache, Photophobia (pain in the eyes due to light), Muscle pain, Fatigue, Loss of sense of taste, Loss of sense of smell	No	No - I have NOT tested positive (e.g. tests all negative, awaiting results)	Yes	No		No		No	No		No			No	No	I was working from one of our offices is based in a hospital to weeks prior to my COVID-19 symptoms in second floor. However the first floor of the building was a covid ward and we shared the same entrance. Once I was leaving to go home and was told to wait as the doors were being cleaned after they had received positive COVID-19 patients.	Yes	1	0
5927	EngBa5927	23-05-20 10:14	43	Female	Yes		Asian or Asian British	Pakistani						I live with 1 or more persons	Yes	Lung disease (inc. asthma/COPD)	Ex-smoker (more than 1 year)	England	Greater Manchester	Hospital	Midwife	Band 6	Women's Health		No					No	No - I have NEVER BEEN tested	No	Yes	Clinic (outpatient/community)	No		No	Yes	Eye protection (visor/goggles), Hat, Gown, Plastic apron, Gloves, Surgical face mask (Standard), Surgical face mask (Fluid-resistant, Type IIR), FFP2/FFP3/N95/N100 face mask , Powered Air Purifying Respiratory (PAPR)	Yes	Often	Lack of PPE availability, Under senior instruction	No	Yes		Yes	0	0
5926	EngBa5926	23-05-20 10:11	47	Female	Yes		White				British, English, Northern Irish, Scottish, or Welsh			I live with 1 or more persons	Yes	NONE of the above	Ex-smoker (more than 1 year)	England	Oxfordshire	Hospital	Nurse	Band 6	Medical		Yes	8 to 14 days		No	Fever, (Persistent) Cough, Breathlessness, Sore throat, Headache, Photophobia (pain in the eyes due to light), Muscle pain, Fatigue	No	No - I have NOT tested positive (e.g. tests all negative, awaiting results)	No	Yes	COVID-19 pod/bay/ward, Intensive care (ICU)/High dependency unit (HDU)	Yes	Bronchoscopy and upper ENT airway procedures involving suctioning, High flow nasal oxygen (HFNO), Induction of sputum, Intubation, extubation and related procedures, e.g. manual ventilation and open suctioning of the respiratory tract (including the upper respiratory tract), Non-invasive ventilation (NIV); Bi-level positive airway pressure ventilation (BiPAP) and Continuous positive airway pressu…	Yes	No		Yes	Rarely	OTHER	No	No		Yes	1	0
5925	EngCo5925	23-05-20 10:07	45	Male	Yes		Asian or Asian British	Another Asian background					Iranian	I live with 1 or more persons	Yes	NONE of the above	Never smoked	England	Greater London (inc. City of London)	Hospital	Doctor	Consultant		Emergency medicine	No					No	No - I have NEVER BEEN tested	No	Yes	Emergency department (ED)	No		Yes	No		No			No	No		No	0	0
5924	EngBa5924	23-05-20 10:02	34	Female	Yes		White				Another White background		American	I live with 1 or more persons	No	Lung disease (inc. asthma/COPD)	Never smoked	England	Greater London (inc. City of London)	Hospital	Nurse	Band 6	Paediatrics		Yes	More than 14 days	42	No	Fever, Breathlessness, Sore throat, Headache, Fatigue, Diarrhoea, Loss of sense of smell	No	No - I have NOT tested positive (e.g. tests all negative, awaiting results)	Yes	No		No		Yes	No		No			No	No		Yes	1	0
5923	EngBa5923	23-05-20 10:01	58	Female	Yes		White				British, English, Northern Irish, Scottish, or Welsh			I live with 1 or more persons	Yes	NONE of the above	Ex-smoker (more than 1 year)	England	Buckinghamshire	Hospital	Healthcare Scientist (e.g. lab-based)	Band 8+	OTHER		Yes	1 to 7 days		No	Fever, Headache, Fatigue	No	No - I have NEVER BEEN tested	No	No		No		No	No		No			No	No		Yes	1	0
5920	EngBa5920	23-05-20 10:00	40	Female	Yes		Mixed or multiple ethnic groups			Another mixed background			South African Coloured	I live with 1 or more persons	No	Immunosuppression	Never smoked	England	Greater London (inc. City of London)	Hospital	Physiotherapist	Band 5	Surgical		No					No	No - I have NEVER BEEN tested	Yes	Yes	COVID-19 pod/bay/ward, Intensive care (ICU)/High dependency unit (HDU), Inpatient ward (not designated for COVID-19)	Yes	High flow nasal oxygen (HFNO), Induction of sputum, Intubation, extubation and related procedures, e.g. manual ventilation and open suctioning of the respiratory tract (including the upper respiratory tract), Nebulisers, Non-invasive ventilation (NIV); Bi-level positive airway pressure ventilation (BiPAP) and Continuous positive airway pressure ventilation (CPAP), Tracheotomy or tracheostomy proc…	Yes	No		No			No	No	I have an autoimmune condition (HSP). I ticked yes for immunosupressed but unclear if this is correct.	Yes	0	0
5921	EngBa5921	23-05-20 10:00	52	Female	Yes		Asian or Asian British	Pakistani						I live with 1 or more persons	Yes	NONE of the above	Never smoked	England	Greater London (inc. City of London)	Hospital	Midwife	Band 8+	Women's Health		No					No	No - I have NEVER BEEN tested	No	No		No		Yes	No		No			No	No		No	0	0
5922	EngBa5922	23-05-20 10:00	30	Female	Yes		White				Another White background		Polish	I live with 1 or more persons	No	NONE of the above		England	Hertfordshire	Hospital	Nurse	Band 6	Medical		Yes	8 to 14 days		Yes	Fever, Sore throat, Headache, Muscle pain, Fatigue	No	No - I have NEVER BEEN tested	Yes	Yes	Clinic (outpatient/community)	No		Yes	Yes	Eye protection (visor/goggles), Hat, Gown, FFP2/FFP3/N95/N100 face mask	Yes	Rarely	Lack of PPE availability	Yes	Yes		No	1	0
5919	EngBa5919	23-05-20 9:57	60	Female	Yes		White				British, English, Northern Irish, Scottish, or Welsh			I live with 1 or more persons	No	High blood pressure	Never smoked	England	Greater London (inc. City of London)	Hospital	Pharmacist	Band 8+	Women's Health		No					No	No - I have NEVER BEEN tested	Yes	Yes	Inpatient ward (not designated for COVID-19), Maternity unit/Labour ward	No		Yes	No		No			No	No	Public transport - two 1.25 hour train journeys daily plus occasional London bus/tube journeys	Yes	0	0
5918	EngBa5918	23-05-20 9:50	57	Male	Yes		Black, African, Black British or Caribbean		Another Black background				British	I live with 1 or more persons	No	NONE of the above	Current smoker or Ex-smoker (within 1 year)	England	Greater London (inc. City of London)	Hospital	OTHER	Band 3	OTHER		No					No	No - I have NEVER BEEN tested	Yes	No		No		No	No		No			No	No	There continues to be an almost total disregard for any social distancing in St Thomas’ Hospital. Even staff from the Department of Infection will point out the most petty infractions, whilst standing two feet from other staff: With neither wearing protection. The lack of continued assessment given to the working conditions of non-clinical staff, is sketchy at best.	Yes	0	0
5917	EngBa5917	23-05-20 9:49	39	Female	Yes		Black, African, Black British or Caribbean		Caribbean					I live with 1 or more persons	No	NONE of the above	Never smoked	England	Greater London (inc. City of London)	Other	Nurse	Band 8+	Mental Health		No					No	No - I have NEVER BEEN tested	No	No		No		Yes	No		No			No	No	My role is non clinical	No	0	0
5916	EngBa5916	23-05-20 9:45	47	Female	Yes		White				British, English, Northern Irish, Scottish, or Welsh			I live with 1 or more persons	No	High blood pressure, Obesity	Never smoked	England	Buckinghamshire	Hospital	Pharmacist	Band 8+	Pharmacy		No					No	No - I have NEVER BEEN tested	No	Yes	Intensive care (ICU)/High dependency unit (HDU)	No		Yes	No		No			No	No		Yes	0	0
5915	EngBa5915	23-05-20 9:40	42	Female	Yes		White				Irish Traveller or Gypsy			I live with 1 or more persons	Yes	NONE of the above	Ex-smoker (more than 1 year)	England	Greater London (inc. City of London)	Hospital	Administrative Staff	Band 5	Mental Health		No					No	No - I have NEVER BEEN tested	No	No		No		Yes	No		No			No	No		No	0	0
5914	EngBa5914	23-05-20 9:35	52	Female	Yes		White				British, English, Northern Irish, Scottish, or Welsh			I live with 1 or more persons	Yes	NONE of the above	Ex-smoker (more than 1 year)	England	Surrey	Hospital	Nurse	Band 5	OTHER		No					No	No - I have NOT tested positive (e.g. tests all negative, awaiting results)	No	Yes	Inpatient ward (not designated for COVID-19)	No		Yes	No		Yes	Rarely	Patient not suspected or confirmed COVID-19 at the time	No	No		No	0	0
5913	EngBa5913	23-05-20 9:31	27	Female	Yes		White				Another White background		Spanish	I live with 1 or more persons	No	NONE of the above	Never smoked	England	Greater London (inc. City of London)	Hospital	OTHER	Band 6	OTHER		No					No	Yes - Blood test	Yes	Yes	COVID-19 pod/bay/ward, Inpatient ward (not designated for COVID-19)	No		Yes	No		No			No	No		No	0	1
5912	EngBa5912	23-05-20 9:28	31	Female	Yes		White				British, English, Northern Irish, Scottish, or Welsh			I live with 1 or more persons	No	Lung disease (inc. asthma/COPD)	Never smoked	England	Durham (County Durham)	Hospital	Nursing Associate	Band 4	Medical		Yes	1 to 7 days		No	Fever, (Persistent) Cough	No	No - I have NOT tested positive (e.g. tests all negative, awaiting results)	No	Yes	COVID-19 pod/bay/ward	No		Yes	No		No			No	No		Yes	1	0
5911	EngBa5911	23-05-20 9:26	57	Female	Yes		Black, African, Black British or Caribbean		African					I live with 1 or more persons	No	High blood pressure, Obesity	Never smoked	England	Greater London (inc. City of London)	Hospital	Nurse	Band 8+	Surgical		Yes	8 to 14 days		No	(Persistent) Cough, Sore throat, Headache, Muscle pain, Fatigue, Loss of sense of smell	No	No - I have NOT tested positive (e.g. tests all negative, awaiting results)	Yes	No		No		Yes	No		No			No	No		Yes	1	0
5910	EngBa5910	23-05-20 9:22	36	Female	Yes		White				British, English, Northern Irish, Scottish, or Welsh			I live with 1 or more persons	No	NONE of the above	Ex-smoker (more than 1 year)	England	Greater London (inc. City of London)	Hospital	Administrative Staff	Band 8+	Medical		No					No	No - I have NOT tested positive (e.g. tests all negative, awaiting results)	Yes	No		No		Yes	No		No			No	No		Yes	0	0
5909	EngBa5909	23-05-20 9:19	66	Female	Yes		White				British, English, Northern Irish, Scottish, or Welsh			I live with 1 or more persons	No	NONE of the above	Never smoked	England	Greater London (inc. City of London)	Hospital	Nurse	Band 8+	Surgical		Yes	1 to 7 days		No	Fever, Headache, Fatigue, Loss of sense of taste, Loss of sense of smell	No	No - I have NEVER BEEN tested	No	No		No		Yes	No		No			No	No		Yes	1	0
5908	EngFo5908	23-05-20 9:14	24	Female	Yes		White				British, English, Northern Irish, Scottish, or Welsh			I live with 1 or more persons	No	NONE of the above	Never smoked	England	Staffordshire	Hospital	Doctor	Foundation Year		Emergency medicine	No					No	No - I have NEVER BEEN tested	No	Yes	Emergency department (ED)	Yes	Induction of sputum, Intubation, extubation and related procedures, e.g. manual ventilation and open suctioning of the respiratory tract (including the upper respiratory tract), Tracheotomy or tracheostomy procedures (insertion or open suctioning or removal), OTHER	Yes	Yes	Eye protection (visor/goggles), Surgical face mask (Standard), FFP2/FFP3/N95/N100 face mask	Yes	Sometimes	Patient not suspected or confirmed COVID-19 at the time	Yes	Yes		No	0	0
5907	EngBa5907	23-05-20 9:02	43	Male	Yes		White				Another White background			I live with 1 or more persons	No	NONE of the above	Never smoked	England	Greater London (inc. City of London)	Hospital	Nurse	Band 5	Medical		No					No	No - I have NEVER BEEN tested	Yes	Yes	Emergency department (ED)	No		Yes	No		No			No	No		No	0	0
5906	EngBa5906	23-05-20 8:47	53	Female	Yes		White				British, English, Northern Irish, Scottish, or Welsh			I live with 1 or more persons	Yes	Obesity	Never smoked	England	Buckinghamshire	Hospital	Healthcare Scientist (e.g. lab-based)	Band 8+	OTHER		Yes	1 to 7 days		No	Fever, Breathlessness, Headache, Fatigue, Loss of sense of taste, Loss of sense of smell	No	No - I have NEVER BEEN tested	No	No		No		Yes	No		No			No	No		No	1	0
5904	EngBa5904	23-05-20 8:46	32	Female	Yes		Mixed or multiple ethnic groups			Another mixed background			South African Mixed Race/ Coloured and Dutch/Afrikaans	I live with 1 or more persons	No	Lung disease (inc. asthma/COPD), Obesity	Never smoked	England	Nottinghamshire	Hospital	Administrative Staff	Band 8+	OTHER		Yes	8 to 14 days		No	Fever, (Persistent) Cough, Breathlessness, Sore throat, Headache, Muscle pain, Fatigue	No	No - I have NEVER BEEN tested	Yes	No		No		No	No		No			No	No	Administrative staff have not been given any PPE guidance. As a BAME person with long term conditions I have felt pressure to continue coming into work even when I've not been well. My manager has been very supportive but comments from my colleagues have made me feel guilty to shield or work from home more. I don't think people appreciate everyone is different and everyone has their own health an…	No	1	0
5905	EngBa5905	23-05-20 8:46	56	Female	Yes		Mixed or multiple ethnic groups			Another mixed background			White/Chinese/Amerindian	I live with 1 or more persons	No	NONE of the above	Never smoked	England	Greater London (inc. City of London)	Hospital	Nurse	Band 6	Medical		No					No	No - I have NEVER BEEN tested	Yes	Yes	Emergency department (ED)	No		Yes	No		No			No	No		Yes	0	0
5903	EngCo5903	23-05-20 8:45	59	Male	Yes		White				British, English, Northern Irish, Scottish, or Welsh			I live with 1 or more persons	Yes	Cancer	Never smoked	England	Greater London (inc. City of London)	Hospital	Doctor	Consultant		Vascular surgery	No					No	No - I have NEVER BEEN tested	Yes	Yes	COVID-19 pod/bay/ward, Intensive care (ICU)/High dependency unit (HDU), Inpatient ward (not designated for COVID-19)	No		Yes	No		No			Yes	No		No	0	0
5901	EngGP5901	23-05-20 8:41	38	Male	Yes		White				British, English, Northern Irish, Scottish, or Welsh			I live with 1 or more persons	No	NONE of the above	Never smoked	England	Greater London (inc. City of London)	Community healthcare facility	Doctor	GP (Sessional/Salaried/Partner)		General practice	Yes	1 to 7 days		No	Fever, (Persistent) Cough, Breathlessness, Sore throat, Headache, Muscle pain, Fatigue, Loss of sense of taste	No	No - I have NEVER BEEN tested	No	Yes	Clinic (outpatient/community), GP practice	No		Yes	Yes	Gown, FFP2/FFP3/N95/N100 face mask	No			No	Yes	We brought our own n95 masks as only given surgical masks for our COVID hot clinic and home visiting service	Yes	1	0
5902	EngBa5902	23-05-20 8:41	45	Female	Yes		White				British, English, Northern Irish, Scottish, or Welsh			I live with 1 or more persons	Yes	Lung disease (inc. asthma/COPD)	Never smoked	England	West Midlands	Hospital	Nurse	Band 5	Surgical		No					No	No - I have NEVER BEEN tested	Yes	Yes	COVID-19 pod/bay/ward, Clinic (outpatient/community)	No		Yes	No		No			No	No		Yes	0	0
5900	EngBa5900	23-05-20 8:39	27	Female	Yes		Asian or Asian British	Indian						I live with 1 or more persons	Yes	NONE of the above	Never smoked	England	West Midlands	Other	Nurse	Band 6	Paediatrics		No					No	No - I have NEVER BEEN tested	No	No		No		Yes	Yes	Eye protection (visor/goggles), Hat, Gown, FFP2/FFP3/N95/N100 face mask , Powered Air Purifying Respiratory (PAPR)	Yes	Rarely	Lack of PPE availability, Patient not suspected or confirmed COVID-19 at the time	Yes	No		No	0	0
5899	EngBa5899	23-05-20 8:39	56	Female	Yes		White				British, English, Northern Irish, Scottish, or Welsh			I live alone		High blood pressure, Lung disease (inc. asthma/COPD), Obesity	Never smoked	England	Surrey	Hospital	Nurse	Band 7	OTHER		No					No	No - I have NEVER BEEN tested	No	No		No		Yes	No		No			No	No	As high risk category I have been redeployed to a non front facing post. I had symptoms of covid-19 in February but was not told to self isolate nor tested as per PHE guidelines at that time. I still have a mild cough and no taste or smell after 11 weeks	No	0	0
5898	EngBa5898	23-05-20 8:36	41	Female	Yes		White				British, English, Northern Irish, Scottish, or Welsh			I live with 1 or more persons	Yes	NONE of the above	Never smoked	England	West Midlands	Hospital	Nurse	Band 6	Surgical		Yes	1 to 7 days		No	(Persistent) Cough	No	No - I have NOT tested positive (e.g. tests all negative, awaiting results)	No	Yes	Intensive care (ICU)/High dependency unit (HDU)	Yes	High flow nasal oxygen (HFNO), Intubation, extubation and related procedures, e.g. manual ventilation and open suctioning of the respiratory tract (including the upper respiratory tract), Tracheotomy or tracheostomy procedures (insertion or open suctioning or removal)	Yes	No		No			Yes	No		Yes	1	0
5897	EngBa5897	23-05-20 8:33	28	Female	Yes		White				British, English, Northern Irish, Scottish, or Welsh			I live with 1 or more persons	No	Obesity	Never smoked	England	Greater London (inc. City of London)	Community healthcare facility	Nurse	Band 6	Paediatrics		Yes	8 to 14 days		No	Fever, (Persistent) Cough, Breathlessness, Fatigue, Nausea/vomiting, Diarrhoea, Loss of sense of taste, Loss of sense of smell	No	No - I have NEVER BEEN tested	No	Yes	Home visits	No		Yes	No		No			No	No		No	1	0
5896	EngBa5896	23-05-20 8:33	25	Female	Yes		White				British, English, Northern Irish, Scottish, or Welsh			I live with 1 or more persons	No	Immunosuppression	Never smoked	England	Greater Manchester	Hospital	Physiotherapist	Band 6	Medical		Yes	1 to 7 days		No	Fever, (Persistent) Cough, Headache, Fatigue, Loss of sense of taste, Loss of sense of smell	No	No - I have NOT tested positive (e.g. tests all negative, awaiting results)	No	Yes	COVID-19 pod/bay/ward, Inpatient ward (not designated for COVID-19)	Yes	Bronchoscopy and upper ENT airway procedures involving suctioning, High flow nasal oxygen (HFNO), Induction of sputum, Nebulisers	Yes	No		Yes	Often	Patient not suspected or confirmed COVID-19 at the time	No	No		No	1	0
5894	EngBa5894	23-05-20 8:26	34	Female	Yes		White				Another White background		Australian	I live alone		NONE of the above	Never smoked	England	Greater London (inc. City of London)	Hospital	Occupational Therapist (OT)	Band 7	Medical		No					No	No - I have NEVER BEEN tested	No	Yes	COVID-19 pod/bay/ward, Inpatient ward (not designated for COVID-19)	No		No	Yes	Gown, FFP2/FFP3/N95/N100 face mask	No			No	No		No	0	0
5895	EngBa5895	23-05-20 8:26	65	Female	Yes		White				British, English, Northern Irish, Scottish, or Welsh			I live with 1 or more persons	Yes	NONE of the above	Never smoked	England	Somerset	Hospital	Pharmacist	Band 8+	Pharmacy		No					No	No - I have NEVER BEEN tested	No	No		No		Yes	No		No			No	No		No	0	0
5893	EngBa5893	23-05-20 8:24	43	Female	Yes		Asian or Asian British	Indian						I live with 1 or more persons	Yes	NONE of the above	Never smoked	England	Merseyside	Community healthcare facility	Nurse	Band 8+	Primary Care & Public Health		Yes	8 to 14 days		Yes	Fever, Headache, Photophobia (pain in the eyes due to light), Muscle pain, Fatigue, Diarrhoea, Loss of sense of taste, Loss of sense of smell	No	No - I have NOT tested positive (e.g. tests all negative, awaiting results)	No	No		No		No	No		No			No	Yes		No	1	0
5892	EngOT5892	23-05-20 8:23	48	Male	Yes		Asian or Asian British	Indian						I live with 1 or more persons	No	High blood pressure, Diabetes	Ex-smoker (more than 1 year)	England	Greater London (inc. City of London)	Other	OTHER	OTHER	Paediatrics		No					No	No - I have NEVER BEEN tested	Yes	No		No		Yes	No		No			No	No	I'm a children's nurse lecturer at a London University	Yes	0	0
5891	EngBa5891	23-05-20 8:17	58	Female	Yes		White				British, English, Northern Irish, Scottish, or Welsh			I live with 1 or more persons	Yes	High blood pressure, Obesity	Never smoked	England	Greater London (inc. City of London)	Hospital	Administrative Staff	Band 3	OTHER		No					No	No - I have NEVER BEEN tested	Yes	No		No		Yes	No		No			No	Yes		Yes	0	0
5890	EngBa5890	23-05-20 8:14	40	Male	Yes		Asian or Asian British	Another Asian background					Mauritius & Guyana	I live with 1 or more persons	Yes	High blood pressure	Ex-smoker (more than 1 year)	England	Buckinghamshire	Hospital	Administrative Staff	Band 8+	OTHER		No					No	No - I have NEVER BEEN tested	No	No		No		No	No		No			No	No		Yes	0	0
5889	EngBa5889	23-05-20 8:07	45	Female	Yes		White				British, English, Northern Irish, Scottish, or Welsh			I live with 1 or more persons	Yes	Lung disease (inc. asthma/COPD)	Never smoked	England	Cheshire	Community healthcare facility	Physiotherapist	Band 7	Primary Care & Public Health		Yes	8 to 14 days		No	(Persistent) Cough, Sore throat, Headache	No	No - I have NEVER BEEN tested	No	No		No		No	No		No			No	No		No	1	0
5888	EngBa5888	23-05-20 8:06	25	Female	Yes		White				British, English, Northern Irish, Scottish, or Welsh			I live with 1 or more persons	No	NONE of the above	Never smoked	England	Greater London (inc. City of London)	Hospital	Occupational Therapist (OT)	Band 5	Medical		No					No	No - I have NEVER BEEN tested	Yes	Yes	COVID-19 pod/bay/ward, Inpatient ward (not designated for COVID-19)	No		Yes	No		No			No	No		Yes	0	0
5887	EngCo5887	23-05-20 8:05	48	Female	Yes		White				British, English, Northern Irish, Scottish, or Welsh			I live with 1 or more persons	Yes	NONE of the above	Ex-smoker (more than 1 year)	England	Yorkshire, East Riding	Hospital	Doctor	Consultant		Paediatric surgery	No					No	No - I have NOT tested positive (e.g. tests all negative, awaiting results)	No	No		No		Yes	No		No			No	No		Yes	0	0
5886	EngFo5886	23-05-20 8:03	28	Male	Yes		Asian or Asian British	Indian						I live with 1 or more persons	No	NONE of the above	Never smoked	England	Greater London (inc. City of London)	Hospital	Doctor	Foundation Year		Emergency medicine	No					No	No - I have NEVER BEEN tested	Yes	Yes	Emergency department (ED)	Yes	Cardiopulmonary resuscitation (CPR), Intubation, extubation and related procedures, e.g. manual ventilation and open suctioning of the respiratory tract (including the upper respiratory tract), Non-invasive ventilation (NIV); Bi-level positive airway pressure ventilation (BiPAP) and Continuous positive airway pressure ventilation (CPAP)	Yes	No		No			Yes	No		No	0	0
5885	EngGP5885	23-05-20 8:00	44	Female	Yes		White				British, English, Northern Irish, Scottish, or Welsh			I live with 1 or more persons	Yes	NONE of the above	Never smoked	England	Merseyside	Community healthcare facility	Doctor	GP (Sessional/Salaried/Partner)		General practice	Yes	8 to 14 days		No	Fever, (Persistent) Cough	No	No - I have NOT tested positive (e.g. tests all negative, awaiting results)	No	No		No		Yes	No		No			Yes	Yes		Yes	1	0
5884	EngCo5884	23-05-20 7:58	67	Female	Yes		White				British, English, Northern Irish, Scottish, or Welsh			I live with 1 or more persons	Yes	High blood pressure	Never smoked	England	Greater London (inc. City of London)	Hospital	Doctor	Consultant		Neurology	Yes	8 to 14 days		No	(Persistent) Cough, Breathlessness, Fatigue, Nausea/vomiting	No	No - I have NEVER BEEN tested	Yes	No		No		Yes	No		No			No	No	I had an urticaria rash during presumed covid-19 symptoms. I was exposed to colleague who had suspected or definite covi10	No	1	0
5883	ScoCo5883	23-05-20 7:56	46	Female	Yes		White				British, English, Northern Irish, Scottish, or Welsh			I live with 1 or more persons	Yes	NONE of the above	Never smoked	Scotland	City of Edinburgh	Hospital	Doctor	Consultant		Anaesthetics	No					No	No - I have NEVER BEEN tested	No	Yes	Maternity unit/Labour ward	No		Yes	No		No			No	No		Yes	0	0
5882	EngBa5882	23-05-20 7:55	41	Female	Yes		White				British, English, Northern Irish, Scottish, or Welsh			I live with 1 or more persons	Yes	High blood pressure, Obesity	Never smoked	England	Bedfordshire	Other	Administrative Staff	Band 8+	OTHER		Yes	8 to 14 days		No	(Persistent) Cough, Sore throat, Headache, Muscle pain, Fatigue, Diarrhoea, Loss of sense of taste, Loss of sense of smell	No	No - I have NEVER BEEN tested	No	No		No		No	No		No			No	No		No	1	0
5881	EngCo5881	23-05-20 7:52	49	Male	Yes		White				British, English, Northern Irish, Scottish, or Welsh			I live with 1 or more persons	Yes	NONE of the above	Never smoked	England	West Midlands	Hospital	Doctor	Consultant		Intensive care medicine	Yes	1 to 7 days		No	Fever, (Persistent) Cough, Breathlessness, Sore throat, Fatigue	No	Yes - Oral/Nasal swab	No	Yes	COVID-19 pod/bay/ward, Intensive care (ICU)/High dependency unit (HDU), Inpatient ward (not designated for COVID-19)	Yes	Bronchoscopy and upper ENT airway procedures involving suctioning, High flow nasal oxygen (HFNO), Intubation, extubation and related procedures, e.g. manual ventilation and open suctioning of the respiratory tract (including the upper respiratory tract), Nebulisers, Non-invasive ventilation (NIV); Bi-level positive airway pressure ventilation (BiPAP) and Continuous positive airway pressure ventil…	Yes	No		No			No	No		No	1	1
5880	EngBa5880	23-05-20 7:44	41	Female	Yes		White				British, English, Northern Irish, Scottish, or Welsh			I live alone		NONE of the above	Never smoked	England	Kent	Community healthcare facility	Paramedic	Band 8+	Primary Care & Public Health		No					No	No - I have NEVER BEEN tested	No	No		No		Yes	No		No			No	Yes		Yes	0	0
5878	EngGP5878	23-05-20 7:42	55	Male	Yes		White				British, English, Northern Irish, Scottish, or Welsh			I live with 1 or more persons	Yes	Lung disease (inc. asthma/COPD)	Never smoked	England	Nottinghamshire	Community healthcare facility	Doctor	GP (Sessional/Salaried/Partner)		General practice	No					No	No - I have NOT tested positive (e.g. tests all negative, awaiting results)	No	Yes	GP practice	No		Yes	No		No			No	Yes	Have isolated for 2 weeks.Daughter had sx....before then swab neg after positive contact....GP visors were a shortfall	Yes	0	0
5879	EngBa5879	23-05-20 7:42	22	Female	Yes		White				British, English, Northern Irish, Scottish, or Welsh			I live with 1 or more persons	No	Diabetes	Never smoked	England	Oxfordshire	Hospital	Nurse	Band 5	OTHER		No					No	No - I have NOT tested positive (e.g. tests all negative, awaiting results)	No	No		No		Yes	No		No			No	No	Redeployed early from ICU to non patient facing in pharmacy early on due to diabetes	Yes	0	0
5876	EngBa5876	23-05-20 7:40	61	Female	Yes		White				British, English, Northern Irish, Scottish, or Welsh			I live with 1 or more persons	No	NONE of the above	Ex-smoker (more than 1 year)	England	Cumbria	Hospital	Midwife	Band 8+	Women's Health		No					No	No - I have NEVER BEEN tested	No	No		No		Yes	No		No			No	No	There was lots of confusion Initially re level of PPE required. Many staff using FFP3 masks with no prior ‘fit’ testing - this is now in place	Yes	0	0
5877	EngBa5877	23-05-20 7:40	49	Female	Yes		White				British, English, Northern Irish, Scottish, or Welsh			I live with 1 or more persons	Yes	NONE of the above	Current smoker or Ex-smoker (within 1 year)	England	Bedfordshire	Hospital	Midwife	Band 6	Women's Health		Yes	8 to 14 days		No	Fever, (Persistent) Cough, Breathlessness, Fatigue	No	No - I have NEVER BEEN tested	No	Yes	Maternity unit/Labour ward	No		No	Yes	Eye protection (visor/goggles), Hat, Gown, Surgical face mask (Fluid-resistant, Type IIR), FFP2/FFP3/N95/N100 face mask , Powered Air Purifying Respiratory (PAPR)	Yes	Often	Lack of adequate PPE training, Lack of PPE availability	Yes	Yes		Yes	1	0
5874	EngOT5874	23-05-20 7:33	48	Female	Yes		White				British, English, Northern Irish, Scottish, or Welsh			I live with 1 or more persons	Yes	Lung disease (inc. asthma/COPD)	Current smoker or Ex-smoker (within 1 year)	England	Cumbria	Social care facility	Support Worker/Assistant	OTHER	Paediatrics		Yes	8 to 14 days		No	Fever, (Persistent) Cough, Breathlessness, Headache, Muscle pain, Fatigue, Nausea/vomiting, Diarrhoea	No	No - I have NEVER BEEN tested	No	No		No		No	No		No			Yes	No		Yes	1	0
5875	ScoBa5875	23-05-20 7:33	42	Female	Yes		White				Another White background		Originally American (of Eastern European parentage)	I live with 1 or more persons	Yes	NONE of the above	Never smoked	Scotland	City of Glasgow	Hospital	Midwife	Band 6	Women's Health		No					No	No - I have NEVER BEEN tested	No	Yes	Maternity unit/Labour ward	No		No	No		No			Yes	No		No	0	0
5873	EngBa5873	23-05-20 7:32	55	Female	Yes		Black, African, Black British or Caribbean		Caribbean					I live with 1 or more persons	No	Cancer	Never smoked	England	Northumberland	Hospital	Occupational Therapist (OT)	Band 8+	Medical		No					No	No - I have NEVER BEEN tested	No	No		No		Yes	No		No			No	No	I've been around staff who have tested positive for covid	Yes	0	0
5871	EngBa5871	23-05-20 7:31	27	Female	Yes		White				British, English, Northern Irish, Scottish, or Welsh			I live with 1 or more persons	No	NONE of the above	Never smoked	England	Greater Manchester	Hospital	Nurse	Band 5	Medical		No					No	No - I have NEVER BEEN tested	No	Yes	COVID-19 pod/bay/ward, Intensive care (ICU)/High dependency unit (HDU)	No		No	No		No			No	No		No	0	0
5872	EngBa5872	23-05-20 7:31	54	Male	Yes		White				British, English, Northern Irish, Scottish, or Welsh			I live with 1 or more persons	No	NONE of the above	Ex-smoker (more than 1 year)	England	Essex	Hospital	Nurse	Band 8+	OTHER		Yes	1 to 7 days		No	Fever, Breathlessness, Muscle pain, Fatigue	No	Yes - Oral/Nasal swab	No	Yes	COVID-19 pod/bay/ward, Clinic (inpatient), Emergency department (ED), Intensive care (ICU)/High dependency unit (HDU), Inpatient ward (not designated for COVID-19), Maternity unit/Labour ward	No		Yes	No		No			No	No	Although extremely challenging i feel that it has been as well organised as it could possibly be in a pandemic	No	1	1
5870	EngBa5870	23-05-20 7:24	27	Female	Yes		White				British, English, Northern Irish, Scottish, or Welsh			I live with 1 or more persons	No	NONE of the above	Never smoked	England	Greater London (inc. City of London)	Hospital	Nurse	Band 6	Paediatrics		No					No	No - I have NEVER BEEN tested	Yes	Yes	Inpatient ward (not designated for COVID-19)	No		Yes	No		No			Yes	No		No	0	0
5869	EngBa5869	23-05-20 7:17	53	Male	Yes		White				British, English, Northern Irish, Scottish, or Welsh			I live with 1 or more persons	Yes	NONE of the above	Current smoker or Ex-smoker (within 1 year)	England	Greater London (inc. City of London)	Hospital	OTHER	Band 7	OTHER		No					No	No - I have NEVER BEEN tested	Yes	No		No		Yes	No		No			No	No	I work in engineering so i am in wards duringing my shift and have to work in covid wards and isolation rooms.	Yes	0	0
5868	ScoCo5868	23-05-20 7:13	64	Male	Yes		White				British, English, Northern Irish, Scottish, or Welsh			I live alone		NONE of the above	Never smoked	Scotland	Argyll and Bute	Hospital	Doctor	Consultant		General (internal) medicine	No					No	No - I have NEVER BEEN tested	No	Yes	Emergency department (ED), Inpatient ward (not designated for COVID-19)	No		No	Yes	Eye protection (visor/goggles), Hat, Surgical face mask (Fluid-resistant, Type IIR)	No			No	Yes	Our hand washing facilities are not ergonomic for no touch hand washing and our staff are very poor at using Alcohol gel properly	Yes	0	0
5867	EngBa5867	23-05-20 7:11	37	Male	Yes		White				British, English, Northern Irish, Scottish, or Welsh			I live with 1 or more persons	Yes	NONE of the above	Never smoked	England	Derbyshire	Hospital	Nurse	Band 6	Paediatrics		No					No	No - I have NEVER BEEN tested	No	No		No		Yes	No		No			No	No		No	0	0
5866	EngBa5866	23-05-20 7:10	46	Male	Yes		White				British, English, Northern Irish, Scottish, or Welsh			I live with 1 or more persons	Yes	Obesity	Ex-smoker (more than 1 year)	England	Lancashire	Community healthcare facility	Nurse	Band 6	Mental Health		Yes	8 to 14 days		No	Breathlessness, Headache, Fatigue, Diarrhoea	No	Yes - Oral/Nasal swab	No	No		No		No	No		No			No	No		No	1	1
5865	EngBa5865	23-05-20 7:05	39	Female	Yes		White				British, English, Northern Irish, Scottish, or Welsh			I live alone		NONE of the above	Never smoked	England	Greater London (inc. City of London)	Hospital	Nurse	Band 8+	Surgical		Yes	1 to 7 days		Yes	(Persistent) Cough, Sore throat, Headache	No	No - I have NOT tested positive (e.g. tests all negative, awaiting results)	Yes	No		No		Yes	No		No			No	No		No	1	0
5864	EngBa5864	23-05-20 6:32	39	Male	Yes		White				British, English, Northern Irish, Scottish, or Welsh			I live with 1 or more persons	No	NONE of the above	Never smoked	England	South Yorkshire	Hospital	Nurse	Band 8+	Medical		No					No	No - I have NEVER BEEN tested	No	Yes	COVID-19 pod/bay/ward	No		Yes	No		No			No	Yes		No	0	0
5863	EngBa5863	23-05-20 6:31	46	Male	Yes		White				Irish			I live with 1 or more persons	No	Lung disease (inc. asthma/COPD)	Current smoker or Ex-smoker (within 1 year)	England	Greater London (inc. City of London)	Hospital	Porter	Band 2	Primary Care & Public Health		No					No	No - I have NEVER BEEN tested	Yes	Yes	COVID-19 pod/bay/ward, Intensive care (ICU)/High dependency unit (HDU), Inpatient ward (not designated for COVID-19), Radiology (inc. interventional suites), OTHER	No		Yes	Yes	Eye protection (visor/goggles), Surgical face mask (Standard), Surgical face mask (Fluid-resistant, Type IIR), FFP2/FFP3/N95/N100 face mask	Yes	Rarely	Lack of PPE availability	Yes	No		No	0	0
5862	EngBa5862	23-05-20 5:56	25	Female	Yes		White				British, English, Northern Irish, Scottish, or Welsh			I live with 1 or more persons	No	NONE of the above	Current smoker or Ex-smoker (within 1 year)	England	Greater London (inc. City of London)	Hospital	Nurse	Band 5	OTHER		Yes	1 to 7 days		No	Headache, Muscle pain, Fatigue	No	No - I have NOT tested positive (e.g. tests all negative, awaiting results)	Yes	Yes	COVID-19 pod/bay/ward	No		Yes	Yes	Eye protection (visor/goggles), Gown, FFP2/FFP3/N95/N100 face mask	Yes	Often	Lack of PPE availability, Under senior instruction	Yes	No		Yes	1	0
5861	EngBa5861	23-05-20 4:52	50	Female	Yes		Black, African, Black British or Caribbean		African					I live with 1 or more persons	No	Obesity	Never smoked	England	Surrey	Hospital	Nurse	Band 6	OTHER		No					No	No - I have NEVER BEEN tested	No	Yes	Intensive care (ICU)/High dependency unit (HDU)	Yes	High flow nasal oxygen (HFNO), Induction of sputum, Intubation, extubation and related procedures, e.g. manual ventilation and open suctioning of the respiratory tract (including the upper respiratory tract), Nebulisers, Non-invasive ventilation (NIV); Bi-level positive airway pressure ventilation (BiPAP) and Continuous positive airway pressure ventilation (CPAP), Tracheotomy or tracheostomy proc…	Yes	No		No			Yes	No		Yes	0	0
5860	EngBa5860	23-05-20 4:32	33	Female	Yes		Asian or Asian British	Indian						I live with 1 or more persons	No	Obesity	Never smoked	England	Greater London (inc. City of London)	Hospital	Nurse	Band 5	Medical		No					No	No - I have NEVER BEEN tested	Yes	Yes	Intensive care (ICU)/High dependency unit (HDU)	Yes	Induction of sputum, Intubation, extubation and related procedures, e.g. manual ventilation and open suctioning of the respiratory tract (including the upper respiratory tract), Nebulisers, Non-invasive ventilation (NIV); Bi-level positive airway pressure ventilation (BiPAP) and Continuous positive airway pressure ventilation (CPAP), Tracheotomy or tracheostomy procedures (insertion or open sucti…	No	No		Yes	Sometimes	Patient not suspected or confirmed COVID-19 at the time	No	No	UK has been way behind in getting stringent PPE for all staff across the country although I had access to PPE at my trust	Yes	0	0
5859	EngBa5859	23-05-20 4:02	51	Female	Yes		White				Another White background			I live with 1 or more persons	No	NONE of the above	Current smoker or Ex-smoker (within 1 year)	England	Greater London (inc. City of London)	Hospital	Nurse	Band 6	Medical		No					No	No - I have NEVER BEEN tested	Yes	Yes	COVID-19 pod/bay/ward	Yes	Bronchoscopy and upper ENT airway procedures involving suctioning, High flow nasal oxygen (HFNO), Nebulisers, Upper gastro-intestinal endoscopy where there is open suctioning of the upper respiratory tract	Yes	No		No			No	No		Yes	0	0
5858	EngBa5858	23-05-20 2:41	62	Female	Yes		White				British, English, Northern Irish, Scottish, or Welsh			I live alone		NONE of the above	Never smoked	England	Greater London (inc. City of London)	Hospital	Nurse	Band 6	Surgical		No					No	No - I have NEVER BEEN tested	No	Yes	Operating theatre	No		Yes	No		No			Yes	No		No	0	0
5857	EngBa5857	23-05-20 2:09	32	Female	Yes		White				Another White background		Romanian	I live with 1 or more persons	No	NONE of the above	Never smoked	England	Oxfordshire	Hospital	Nurse	Band 5	Prehospital & Emergency Services		Yes	1 to 7 days		No	Fever, (Persistent) Cough, Sore throat, Headache, Muscle pain, Fatigue, Nausea/vomiting, Loss of sense of taste, Loss of sense of smell	No	Yes - Oral/Nasal swab	No	Yes	Intensive care (ICU)/High dependency unit (HDU)	Yes	Bronchoscopy and upper ENT airway procedures involving suctioning, High flow nasal oxygen (HFNO), Intubation, extubation and related procedures, e.g. manual ventilation and open suctioning of the respiratory tract (including the upper respiratory tract), Nebulisers, Non-invasive ventilation (NIV); Bi-level positive airway pressure ventilation (BiPAP) and Continuous positive airway pressure ventil…	Yes	No		Yes	Rarely	Patient not suspected or confirmed COVID-19 at the time	No	No		No	1	1
5856	EngBa5856	23-05-20 1:46	32	Female	Yes		White				Another White background			I live with 1 or more persons	No	NONE of the above	Never smoked	England	Greater London (inc. City of London)	Hospital	Nurse	Band 7	Prehospital & Emergency Services		No					No	No - I have NOT tested positive (e.g. tests all negative, awaiting results)	Yes	Yes	COVID-19 pod/bay/ward, Intensive care (ICU)/High dependency unit (HDU)	Yes	Intubation, extubation and related procedures, e.g. manual ventilation and open suctioning of the respiratory tract (including the upper respiratory tract), Non-invasive ventilation (NIV); Bi-level positive airway pressure ventilation (BiPAP) and Continuous positive airway pressure ventilation (CPAP), Tracheotomy or tracheostomy procedures (insertion or open suctioning or removal)	Yes	No		Yes	Rarely	Lack of PPE availability	Yes	No	I take hydroxychloroquine daily as I have SLE	Yes	0	0
5855	EngCo5855	23-05-20 1:44	34	Male	Yes		Another ethnic group					Arab		I live with 1 or more persons	No	NONE of the above	Never smoked	England	Greater London (inc. City of London)	Hospital	Doctor	Consultant		Ophthalmology	No					No	No - I have NEVER BEEN tested	Yes	Yes	COVID-19 pod/bay/ward	No		Yes	No		No			Yes	No		No	0	0
5854	EngBa5854	23-05-20 1:39	35	Female	Yes		White				British, English, Northern Irish, Scottish, or Welsh			I live with 1 or more persons	Yes	NONE of the above	Never smoked	England	Greater London (inc. City of London)	Hospital	Nurse	Band 6	Paediatrics		No					No	No - I have NEVER BEEN tested	Yes	Yes	Inpatient ward (not designated for COVID-19)	No		Yes	No		No			No	No		No	0	0
5852	EngBa5852	23-05-20 0:14	37	Female	Yes		White				British, English, Northern Irish, Scottish, or Welsh			I live with 1 or more persons	Yes	NONE of the above	Ex-smoker (more than 1 year)	England	Greater London (inc. City of London)	Hospital	Support Worker/Assistant	Band 4	OTHER		Yes	1 to 7 days		No	Fever, (Persistent) Cough, Breathlessness, Sore throat, Headache, Muscle pain, Fatigue	No	No - I have NEVER BEEN tested	Yes	Yes	COVID-19 pod/bay/ward	No		Yes	No		No			No	No		Yes	1	0
5853	EngBa5853	23-05-20 0:14	38	Female	Yes		White				British, English, Northern Irish, Scottish, or Welsh			I live with 1 or more persons	Yes	Obesity	Never smoked	England	Greater London (inc. City of London)	Hospital	Administrative Staff	Band 8+	OTHER		No					No	No - I have NEVER BEEN tested	No	No		No		Yes	No		No			No	No		Yes	0	0
5851	EngBa5851	23-05-20 0:14	28	Female	Yes		White				British, English, Northern Irish, Scottish, or Welsh			I live with 1 or more persons	No	NONE of the above	Current smoker or Ex-smoker (within 1 year)	England	Essex	Other	Nurse	Band 7	OTHER		Yes	1 to 7 days		No	Fever, Sore throat, Headache, Fatigue	No	No - I have NEVER BEEN tested	No	Yes	COVID-19 pod/bay/ward, Intensive care (ICU)/High dependency unit (HDU)	Yes	Bronchoscopy and upper ENT airway procedures involving suctioning, Cardiopulmonary resuscitation (CPR), Induction of sputum, Intubation, extubation and related procedures, e.g. manual ventilation and open suctioning of the respiratory tract (including the upper respiratory tract), Nebulisers, Non-invasive ventilation (NIV); Bi-level positive airway pressure ventilation (BiPAP) and Continuous posi…	Yes	Yes	FFP2/FFP3/N95/N100 face mask	No			Yes	Yes		Yes	1	0
5850	EngBa5850	23-05-20 0:07	37	Female	Yes		Asian or Asian British	Another Asian background					Nepali	I live with 1 or more persons	No	NONE of the above	Never smoked	England	Greater London (inc. City of London)	Hospital	Nurse	Band 6	OTHER		No					No	No - I have NEVER BEEN tested	Yes	Yes	Intensive care (ICU)/High dependency unit (HDU)	Yes	Intubation, extubation and related procedures, e.g. manual ventilation and open suctioning of the respiratory tract (including the upper respiratory tract), Non-invasive ventilation (NIV); Bi-level positive airway pressure ventilation (BiPAP) and Continuous positive airway pressure ventilation (CPAP), Tracheotomy or tracheostomy procedures (insertion or open suctioning or removal)	Yes	No		No			No	No		No	0	0
5849	EngBa5849	22-05-20 23:59	28	Female	Yes		White				British, English, Northern Irish, Scottish, or Welsh			I live with 1 or more persons	No	NONE of the above	Never smoked	England	Greater London (inc. City of London)	Hospital	Nurse	Band 6	OTHER		No					No	No - I have NEVER BEEN tested	No	Yes	Intensive care (ICU)/High dependency unit (HDU)	No		Yes	Yes	FFP2/FFP3/N95/N100 face mask	Yes	Always	OTHER	No	No	I usually work in the community but have been redeployed to ICU. We have not lacked access to PPE but it has been expired.	Yes	0	0
5848	EngCo5848	22-05-20 23:57	56	Male	Yes		Black, African, Black British or Caribbean		Caribbean					I live with 1 or more persons	Yes	Lung disease (inc. asthma/COPD)	Never smoked	England	Greater London (inc. City of London)	Hospital	Doctor	Consultant		Ophthalmology	No					No	No - I have NEVER BEEN tested	No	No		No		Yes	No		No			No	No		No	0	0
5847	EngBa5847	22-05-20 23:48	27	Male	Yes		White				British, English, Northern Irish, Scottish, or Welsh			I live with 1 or more persons	Yes	Obesity	Ex-smoker (more than 1 year)	England	South Yorkshire	Hospital	Nursing Associate	Band 3	Surgical		Yes	1 to 7 days		No	Fever, (Persistent) Cough, Breathlessness, Fatigue	No	No - I have NOT tested positive (e.g. tests all negative, awaiting results)	Yes	Yes	COVID-19 pod/bay/ward	No		Yes	Yes	Surgical face mask (Fluid-resistant, Type IIR)	No			No	No		No	1	0
5846	EngBa5846	22-05-20 23:32	43	Female	Yes		White				British, English, Northern Irish, Scottish, or Welsh			I live with 1 or more persons	Yes	Immunosuppression	Never smoked	England	Durham (County Durham)	Hospital	Nurse	Band 7	Medical		No					No	No - I have NEVER BEEN tested	No	No		No		No	No		No			Yes	No		No	0	0
5845	EngBa5845	22-05-20 23:13	42	Female	Yes		White				British, English, Northern Irish, Scottish, or Welsh			I live with 1 or more persons	Yes	Lung disease (inc. asthma/COPD)	Never smoked	England	Greater London (inc. City of London)	Hospital	Administrative Staff	Band 8+	OTHER		No					No	No - I have NEVER BEEN tested	Yes	No		No		Yes	No		No			No	No		No	0	0
5844	EngCl5844	22-05-20 23:12	35	Female	Yes		White				Another White background		Greek	I live with 1 or more persons	Yes	NONE of the above	Ex-smoker (more than 1 year)	England	Greater London (inc. City of London)	Hospital	Doctor	Clinical Fellow		Clinical oncology	No					No	No - I have NEVER BEEN tested	No	No		No		Yes	No		No			No	No		Yes	0	0
5842	EngCo5842	22-05-20 23:01	40	Male	Yes		Black, African, Black British or Caribbean		African					I live alone		NONE of the above	Ex-smoker (more than 1 year)	England	Greater London (inc. City of London)	Hospital	Doctor	Consultant		Anaesthetics	No					No	No - I have NEVER BEEN tested	No	Yes	COVID-19 pod/bay/ward, Intensive care (ICU)/High dependency unit (HDU), Operating theatre	Yes	Bronchoscopy and upper ENT airway procedures involving suctioning, Cardiopulmonary resuscitation (CPR), High flow nasal oxygen (HFNO), High frequency oscillatory ventilation (HFOV), Induction of sputum, Intubation, extubation and related procedures, e.g. manual ventilation and open suctioning of the respiratory tract (including the upper respiratory tract), Nebulisers, Non-invasive ventilation (N…	Yes	No		No			No	No		No	0	0
5843	EngBa5843	22-05-20 23:01	23	Female	Yes		White				British, English, Northern Irish, Scottish, or Welsh			I live with 1 or more persons	No	NONE of the above	Never smoked	England	Greater London (inc. City of London)	Hospital	Pharmacist	Band 6	Pharmacy		Yes	1 to 7 days		No	Fever, (Persistent) Cough, Breathlessness, Sore throat, Headache, Loss of sense of taste, Loss of sense of smell	No	No - I have NEVER BEEN tested	No	Yes	COVID-19 pod/bay/ward, Inpatient ward (not designated for COVID-19)	No		Yes	No		No			No	No		No	1	0
5841	EngBa5841	22-05-20 22:41	43	Male	Yes		White				British, English, Northern Irish, Scottish, or Welsh			I live with 1 or more persons	Yes	NONE of the above	Never smoked	England	Lancashire	Hospital	Nurse	Band 8+	Medical		No					No	No - I have NEVER BEEN tested	No	No		No		Yes	No		No			No	No		No	0	0
5839	EngBa5839	22-05-20 22:35	44	Female	Yes		White				British, English, Northern Irish, Scottish, or Welsh			I live with 1 or more persons	No	NONE of the above	Ex-smoker (more than 1 year)	England	Greater Manchester	Hospital	Nurse	Band 8+	Surgical		No					No	No - I have NEVER BEEN tested	No	Yes	COVID-19 pod/bay/ward	No		No	Yes	Eye protection (visor/goggles)	No			No	No		No	0	0
5840	EngBa5840	22-05-20 22:35	36	Female	Yes		White				British, English, Northern Irish, Scottish, or Welsh			I live with 1 or more persons	No	Cancer, NONE of the above	Never smoked	England	West Midlands	Community healthcare facility	Nurse	Band 6	Surgical		Yes	8 to 14 days		No	Fever, Breathlessness, Headache, Photophobia (pain in the eyes due to light), Muscle pain, Fatigue, Nausea/vomiting, Diarrhoea, Loss of sense of taste, Loss of sense of smell	No	Yes - Oral/Nasal swab	No	Yes	Clinic (inpatient), Clinic (outpatient/community)	No		Yes	Yes	Eye protection (visor/goggles), Hat, Gown, FFP2/FFP3/N95/N100 face mask	Yes	Sometimes	Patient not suspected or confirmed COVID-19 at the time, Under senior instruction	Yes	No		Yes	1	1
5838	EngBa5838	22-05-20 22:21	63	Female	Yes		White				Another White background		South African	I live with 1 or more persons	No	High blood pressure, Lung disease (inc. asthma/COPD)	Never smoked	England	Greater London (inc. City of London)	Hospital	Nurse	Band 5	Medical		No					No	No - I have NEVER BEEN tested	Yes	Yes	COVID-19 pod/bay/ward	Yes	Nebulisers	Yes	No		No			No	No		No	0	0
5837	EngBa5837	22-05-20 22:16	53	Female	Yes		White				British, English, Northern Irish, Scottish, or Welsh			I live with 1 or more persons	No	Lung disease (inc. asthma/COPD)	Never smoked	England	Suffolk	Hospital	OTHER	Band 8+	OTHER		No					No	No - I have NEVER BEEN tested	No	No		No		No	No		No			No	No	I am not clinical	Yes	0	0
5836	EngBa5836	22-05-20 22:11	53	Female	Yes		White				British, English, Northern Irish, Scottish, or Welsh			I live with 1 or more persons	Yes	High blood pressure, Immunosuppression, Obesity	Never smoked	England	Hertfordshire	Hospital	OTHER	Band 6	OTHER		No					No	No - I have NEVER BEEN tested	No	No		No		No	No		No			No	No	I work in the hospitals education team and have been non clinical from the start, but was sharing an office and shopping etc. Now shielding but before that my husband tested positive	Yes	0	0
5834	EngBa5834	22-05-20 22:09	54	Female	Yes		White				Irish			I live with 1 or more persons	No	Diabetes	Never smoked	England	Greater London (inc. City of London)	Hospital	Nurse	Band 6	OTHER		No					No	No - I have NEVER BEEN tested	Yes	Yes	COVID-19 pod/bay/ward, Intensive care (ICU)/High dependency unit (HDU)	Yes	Bronchoscopy and upper ENT airway procedures involving suctioning, High flow nasal oxygen (HFNO), Intubation, extubation and related procedures, e.g. manual ventilation and open suctioning of the respiratory tract (including the upper respiratory tract), Tracheotomy or tracheostomy procedures (insertion or open suctioning or removal)	Yes	No		No			No	No		No	0	0
5835	EngBa5835	22-05-20 22:09	38	Male	Yes		White				British, English, Northern Irish, Scottish, or Welsh			I live with 1 or more persons	No	High blood pressure, Diabetes, Kidney disease	Never smoked	England	Greater London (inc. City of London)	Hospital	Nurse	Band 6	OTHER		No					No	No - I have NEVER BEEN tested	No	Yes	Intensive care (ICU)/High dependency unit (HDU)	Yes	High flow nasal oxygen (HFNO), Intubation, extubation and related procedures, e.g. manual ventilation and open suctioning of the respiratory tract (including the upper respiratory tract), Nebulisers, Non-invasive ventilation (NIV); Bi-level positive airway pressure ventilation (BiPAP) and Continuous positive airway pressure ventilation (CPAP), Tracheotomy or tracheostomy procedures (insertion or …	No	Yes	Eye protection (visor/goggles), Plastic apron, FFP2/FFP3/N95/N100 face mask	Yes	Sometimes	Lack of PPE availability	Yes	Yes	I work in ICU but have been kept away from patient contact by my managers in the last 2 months. However I was supporting colleagues in the first few weeks with confirmed Covid patients until gov announced at risk groups. We ha e had to use over 7 types of FFP3 due to constant supply issues.	No	0	0
5833	EngBa5833	22-05-20 21:47	25	Female	Yes		Asian or Asian British	Another Asian background					Sri Lankan	I live with 1 or more persons	No	Lung disease (inc. asthma/COPD)	Never smoked	England	Greater London (inc. City of London)	Hospital	OTHER	Band 6	OTHER		Yes	8 to 14 days		No	(Persistent) Cough, Breathlessness, Sore throat	No	No - I have NEVER BEEN tested	Yes	No		No		Yes	No		No			No	No		No	1	0
5832	EngBa5832	22-05-20 21:46	45	Female	Yes		White				British, English, Northern Irish, Scottish, or Welsh			I live with 1 or more persons	No	High blood pressure, Obesity	Never smoked	England	Greater London (inc. City of London)	Hospital	Administrative Staff	Band 8+	Medical		Yes	1 to 7 days		No	(Persistent) Cough, Breathlessness	No	No - I have NEVER BEEN tested	Yes	No		No		Yes	No		No			No	No		No	1	0
5831	EngBa5831	22-05-20 21:39	29	Female	Yes		Black, African, Black British or Caribbean		Caribbean					I live with 1 or more persons	Yes	NONE of the above	Current smoker or Ex-smoker (within 1 year)	England	Greater London (inc. City of London)	Hospital	Maternity Care Worker	Band 2	Women's Health		No					No	No - I have NEVER BEEN tested	Yes	Yes	Maternity unit/Labour ward	No		No	No		Yes	Rarely	Patient not suspected or confirmed COVID-19 at the time, OTHER	No	No		Yes	0	0
5830	EngBa5830	22-05-20 21:37	25	Female	Yes		White				British, English, Northern Irish, Scottish, or Welsh			I live with 1 or more persons	No	NONE of the above	Never smoked	England	Greater London (inc. City of London)	Hospital	Radiographer	Band 6	OTHER		No					No	No - I have NEVER BEEN tested	Yes	Yes	COVID-19 pod/bay/ward, Emergency department (ED), Intensive care (ICU)/High dependency unit (HDU), Inpatient ward (not designated for COVID-19), Operating theatre, Radiology (inc. interventional suites)	Yes	High flow nasal oxygen (HFNO), High frequency oscillatory ventilation (HFOV), Intubation, extubation and related procedures, e.g. manual ventilation and open suctioning of the respiratory tract (including the upper respiratory tract), Nebulisers, Non-invasive ventilation (NIV); Bi-level positive airway pressure ventilation (BiPAP) and Continuous positive airway pressure ventilation (CPAP), OTHER	Yes	No		No			No	No		No	0	0
5829	EngBa5829	22-05-20 21:35	30	Female	Yes		White				Another White background		italian	I live with 1 or more persons	No	NONE of the above	Ex-smoker (more than 1 year)	England	Greater London (inc. City of London)	Hospital	Nurse	Band 5	Surgical		No					No	No - I have NEVER BEEN tested	No	Yes	Intensive care (ICU)/High dependency unit (HDU)	Yes	Bronchoscopy and upper ENT airway procedures involving suctioning, Induction of sputum, Nebulisers, Tracheotomy or tracheostomy procedures (insertion or open suctioning or removal)	Yes	No		No			No	No		No	0	0
5828	EngBa5828	22-05-20 21:17	40	Female	Yes		White				Another White background		Australia	I live with 1 or more persons	Yes	NONE of the above	Never smoked	England	Greater London (inc. City of London)	Hospital	Nurse	Band 7	Paediatrics		Yes	More than 14 days	19	Yes	Fever, (Persistent) Cough, Breathlessness, Muscle pain, Fatigue, Diarrhoea, Loss of sense of taste, Loss of sense of smell	No	Yes - Oral/Nasal swab	Yes	Yes	COVID-19 pod/bay/ward, Intensive care (ICU)/High dependency unit (HDU)	Yes	Bronchoscopy and upper ENT airway procedures involving suctioning, High flow nasal oxygen (HFNO), Induction of sputum, Intubation, extubation and related procedures, e.g. manual ventilation and open suctioning of the respiratory tract (including the upper respiratory tract), Non-invasive ventilation (NIV); Bi-level positive airway pressure ventilation (BiPAP) and Continuous positive airway pressu…	Yes	No		No			Yes	No	Reused face shields	Yes	1	1
5827	EngBa5827	22-05-20 20:48	40	Female	Yes		White				British, English, Northern Irish, Scottish, or Welsh			I live with 1 or more persons	Yes	NONE of the above	Never smoked	England	Greater London (inc. City of London)	Hospital	Nurse	Band 7	Paediatrics		Yes	1 to 7 days		No	(Persistent) Cough, Sore throat, Headache, Muscle pain, Fatigue	No	No - I have NOT tested positive (e.g. tests all negative, awaiting results)	No	No		No		Yes	No		No			No	No	I had access to a training video but no face to face training for PPE	No	1	0
5826	EngBa5826	22-05-20 20:43	47	Female	Yes		Black, African, Black British or Caribbean		African					I live with 1 or more persons	No	NONE of the above	Never smoked	England	Greater London (inc. City of London)	Hospital	Healthcare Assistant (HCA)	Band 2	Surgical		No					No	No - I have NEVER BEEN tested	No	Yes	Inpatient ward (not designated for COVID-19)	No		Yes	Yes	Eye protection (visor/goggles), Gown, Surgical face mask (Standard), Surgical face mask (Fluid-resistant, Type IIR), FFP2/FFP3/N95/N100 face mask , Powered Air Purifying Respiratory (PAPR)	Yes	Sometimes	Lack of PPE availability, Patient not suspected or confirmed COVID-19 at the time	Yes	No	Front line workers should be tested with or without symptoms.	Yes	0	0
5825	EngSp5825	22-05-20 20:40	32	Female	Yes		Asian or Asian British	Indian						I live with 1 or more persons	Yes	NONE of the above	Never smoked	England	Greater London (inc. City of London)	Hospital	Dentist	SpR (ST3+) or Trust Grade equivalent	Dentistry		Yes	8 to 14 days		No	(Persistent) Cough	No	No - I have NEVER BEEN tested	Yes	No		No		Yes	No		No			No	No	I have had a negative Covid antibody test as per of a university research study	Yes	1	0
5824	EngBa5824	22-05-20 20:29	32	Female	Yes		White				British, English, Northern Irish, Scottish, or Welsh			I live with 1 or more persons	Yes	NONE of the above	Never smoked	England	Greater London (inc. City of London)	Hospital	Physiotherapist	Band 7	Paediatrics		No					No	No - I have NEVER BEEN tested	Yes	Yes	COVID-19 pod/bay/ward	No		Yes	No		No			No	No		No	0	0
5823	EngBa5823	22-05-20 20:25	32	Female	Yes		White				British, English, Northern Irish, Scottish, or Welsh			I live with 1 or more persons	No	Diabetes, Lung disease (inc. asthma/COPD)	Never smoked	England	Greater London (inc. City of London)	Hospital	Support Worker/Assistant	Band 3	Paediatrics		No					No	No - I have NEVER BEEN tested	No	No		No		No	No		No			No	No	ive been working from home since 21st March due to being 'at risk'	No	0	0
5822	EngBa5822	22-05-20 20:21	35	Male	Yes		White				British, English, Northern Irish, Scottish, or Welsh			I live with 1 or more persons	No	Lung disease (inc. asthma/COPD)	Never smoked	England	Greater London (inc. City of London)	Hospital	Physiotherapist	Band 6	Medical		No					No	No - I have NEVER BEEN tested	Yes	Yes	COVID-19 pod/bay/ward	No		Yes	No		No			No	No		No	0	0
5821	EngCo5821	22-05-20 20:18	58	Female	Yes		White				British, English, Northern Irish, Scottish, or Welsh			I live alone		NONE of the above	Never smoked	England	Greater London (inc. City of London)	Hospital	Healthcare Scientist (e.g. lab-based)	Consultant	OTHER		No					No	No - I have NEVER BEEN tested	Yes	No		No		Yes	No		No			No	No	I am a healthcare scientist but not in a lab with some patient contact	Yes	0	0
5820	EngBa5820	22-05-20 20:15	40	Female	Yes		White				British, English, Northern Irish, Scottish, or Welsh			I live with 1 or more persons	No	NONE of the above	Never smoked	England	Surrey	Hospital	Nurse	Band 7	Surgical		Yes	8 to 14 days		No	Fever, (Persistent) Cough, Headache, Muscle pain, Fatigue, Diarrhoea, Loss of sense of taste, Loss of sense of smell	No	No - I have NEVER BEEN tested	Yes	Yes	Clinic (outpatient/community), Inpatient ward (not designated for COVID-19)	Yes	High flow nasal oxygen (HFNO), Induction of sputum, Nebulisers	Yes	No		No			No	No		No	1	0
5819	EngCo5819	22-05-20 20:00	40	Male	Yes		Asian or Asian British	Indian						I live with 1 or more persons	Yes	NONE of the above	Never smoked	England	Greater London (inc. City of London)	Hospital	Doctor	Consultant		Ophthalmology	No					No	No - I have NEVER BEEN tested	Yes	Yes	COVID-19 pod/bay/ward, Clinic (outpatient/community), Day case surgery unit, Emergency department (ED), Intensive care (ICU)/High dependency unit (HDU), Inpatient ward (not designated for COVID-19)	No		Yes	No		No			No	No		Yes	0	0
5818	EngBa5818	22-05-20 19:55	25	Female	Yes		White				British, English, Northern Irish, Scottish, or Welsh			I live with 1 or more persons	No	NONE of the above	Never smoked	England	Greater London (inc. City of London)	Hospital	Radiographer	Band 5	Primary Care & Public Health		No					No	No - I have NOT tested positive (e.g. tests all negative, awaiting results)	Yes	Yes	COVID-19 pod/bay/ward, Clinic (inpatient), Clinic (outpatient/community), Day case surgery unit, Emergency department (ED), Endoscopy unit (upper respiratory, ENT or upper GI endoscopy), Intensive care (ICU)/High dependency unit (HDU), Inpatient ward (not designated for COVID-19), Operating theatre, Radiology (inc. interventional suites)	Yes	Bronchoscopy and upper ENT airway procedures involving suctioning, Cardiopulmonary resuscitation (CPR), High frequency oscillatory ventilation (HFOV), Induction of sputum, Intubation, extubation and related procedures, e.g. manual ventilation and open suctioning of the respiratory tract (including the upper respiratory tract), Nebulisers, Non-invasive ventilation (NIV); Bi-level positive airway p…	Yes	Yes	FFP2/FFP3/N95/N100 face mask	Yes	Sometimes	Lack of PPE availability, Patient not suspected or confirmed COVID-19 at the time	No	No		No	0	0
5817	EngBa5817	22-05-20 19:50	38	Female	Yes		White				Another White background			I live with 1 or more persons	Yes	High blood pressure	Never smoked	England	Greater London (inc. City of London)	Hospital	Domestic Services	Band 5	OTHER		Yes	8 to 14 days		No	Fever, (Persistent) Cough, Breathlessness, Sore throat, Muscle pain, Fatigue, Diarrhoea, Loss of sense of taste, Loss of sense of smell	No	No - I have NEVER BEEN tested	No	No		No		Yes	No		No			No	No		No	1	0
5816	EngBa5816	22-05-20 19:46	24	Female	Yes		Mixed or multiple ethnic groups			Black Carribean and White				I live with 1 or more persons	No	Lung disease (inc. asthma/COPD)	Never smoked	England	Greater London (inc. City of London)	Hospital	OTHER	Band 6	Medical		No					No	No - I have NEVER BEEN tested	Yes	No		No		Yes	No		No			No	No		No	0	0
5815	EngBa5815	22-05-20 19:43	50	Female	Yes		White				British, English, Northern Irish, Scottish, or Welsh			I live with 1 or more persons	No	High blood pressure, Obesity	Never smoked	England	Greater London (inc. City of London)	Community healthcare facility	Nurse	Band 7	Paediatrics		No					No	No - I have NEVER BEEN tested	No	No		No		Yes	No		No			No	No		Yes	0	0
5814	EngBa5814	22-05-20 19:42	27	Male	Yes		White				British, English, Northern Irish, Scottish, or Welsh			I live alone		NONE of the above	Never smoked	England	Greater London (inc. City of London)	Hospital	Nurse	Band 5	Prehospital & Emergency Services		No					No	No - I have NEVER BEEN tested	Yes	Yes	Emergency department (ED), Intensive care (ICU)/High dependency unit (HDU), OTHER	Yes	High flow nasal oxygen (HFNO), Intubation, extubation and related procedures, e.g. manual ventilation and open suctioning of the respiratory tract (including the upper respiratory tract), Nebulisers, Non-invasive ventilation (NIV); Bi-level positive airway pressure ventilation (BiPAP) and Continuous positive airway pressure ventilation (CPAP)	Yes	No		Yes	Rarely	Clinical reasons	Yes	No		No	0	0
5813	EngBa5813	22-05-20 19:39	23	Male	Yes		White				British, English, Northern Irish, Scottish, or Welsh			I live with 1 or more persons	No	Cancer	Never smoked	England	Greater London (inc. City of London)	Other	Administrative Staff	Band 4	Prehospital & Emergency Services		No					No	No - I have NEVER BEEN tested	Yes	No		No		Yes	No		No			No	No		No	0	0
5812	EngBa5812	22-05-20 19:33	59	Female	Yes		White				British, English, Northern Irish, Scottish, or Welsh			I live alone		NONE of the above	Never smoked	England	Greater London (inc. City of London)	Hospital	Nurse	Band 8+	OTHER		No					No	No - I have NEVER BEEN tested	No	No		No		Yes	No		No			No	No		No	0	0
5811	EngBa5811	22-05-20 19:30	31	Male	Yes		White				British, English, Northern Irish, Scottish, or Welsh			I live with 1 or more persons	No	Obesity	Current smoker or Ex-smoker (within 1 year)	England	Greater London (inc. City of London)	Hospital	Nurse	Band 6	Medical		No					No	No - I have NEVER BEEN tested	Yes	Yes	Intensive care (ICU)/High dependency unit (HDU)	Yes	Bronchoscopy and upper ENT airway procedures involving suctioning, High flow nasal oxygen (HFNO), Induction of sputum, Intubation, extubation and related procedures, e.g. manual ventilation and open suctioning of the respiratory tract (including the upper respiratory tract), Non-invasive ventilation (NIV); Bi-level positive airway pressure ventilation (BiPAP) and Continuous positive airway pressu…	Yes	No		No			No	No		No	0	0
5810	EngSp5810	22-05-20 19:17	32	Female	Yes		Black, African, Black British or Caribbean		African					I live with 1 or more persons	Yes	NONE of the above	Never smoked	England	Greater London (inc. City of London)	Hospital	Doctor	SpR (ST3+) or Trust Grade equivalent		Obstetrics and gynaecology	Yes	1 to 7 days		No	Fever, Breathlessness, Sore throat, Headache, Muscle pain, Fatigue, Loss of sense of taste, Loss of sense of smell	No	No - I have NEVER BEEN tested	Yes	Yes	Clinic (outpatient/community), Inpatient ward (not designated for COVID-19), Maternity unit/Labour ward	No		Yes	No		No			No	No	I was in contact with a suspected and then confirmed COVID patient the week before my onset of symptoms. I did use the “appropriate PPE”	No	1	0
5809	EngCo5809	22-05-20 19:09	37	Male	Yes		Mixed or multiple ethnic groups			Another mixed background				I live with 1 or more persons	Yes	High blood pressure, Diabetes, Kidney disease	Never smoked	England	Greater London (inc. City of London)	Hospital	Doctor	Consultant		Clinical radiology	No					No	No - I have NEVER BEEN tested	No	No		No		No	No		No			No	No		No	0	0
5808	EngSp5808	22-05-20 19:06	29	Male	Yes		Asian or Asian British	Indian						I live with 1 or more persons	No	NONE of the above	Never smoked	England	Greater London (inc. City of London)	Hospital	Doctor	SpR (ST3+) or Trust Grade equivalent		Intensive care medicine	No					No	Yes - Blood test	Yes	Yes	COVID-19 pod/bay/ward, Intensive care (ICU)/High dependency unit (HDU), Inpatient ward (not designated for COVID-19)	Yes	Bronchoscopy and upper ENT airway procedures involving suctioning, Cardiopulmonary resuscitation (CPR), High flow nasal oxygen (HFNO), Induction of sputum, Intubation, extubation and related procedures, e.g. manual ventilation and open suctioning of the respiratory tract (including the upper respiratory tract), Nebulisers, Non-invasive ventilation (NIV); Bi-level positive airway pressure ventilat…	Yes	No		Yes	Rarely	Lack of PPE availability, Patient not suspected or confirmed COVID-19 at the time	No	No	Exposure to COVID +ve patient without PPE was at the start of the pandemic. Was a post elective surgery patient initially not suspected of COVID-19.	No	0	1
5806	EngBa5806	22-05-20 18:51	43	Female	Yes		White				Irish			I live with 1 or more persons	Yes	NONE of the above	Never smoked	England	Greater London (inc. City of London)	Hospital	Midwife	Band 6	Women's Health		No					No	No - I have NEVER BEEN tested	Yes	Yes	Maternity unit/Labour ward	No		No	No		No			No	No		Yes	0	0
5807	EngCo5807	22-05-20 18:51	46	Male	Yes		Asian or Asian British	Indian						I live with 1 or more persons	Yes	High blood pressure, Diabetes	Never smoked	England	Greater London (inc. City of London)	Hospital	Doctor	Consultant		Ophthalmology	Yes	1 to 7 days		No	Sore throat, Headache, Muscle pain, Fatigue	No	No - I have NOT tested positive (e.g. tests all negative, awaiting results)	No	No		No		No	No		No			Yes	Yes	Purchased own ppe (better masks). Took time for trust to provide wisors so given by colleague's children who made them. 50% of consultants isolated with some symptoms.	Yes	1	0
5805	EngBa5805	22-05-20 18:45	43	Female	Yes		White				British, English, Northern Irish, Scottish, or Welsh			I live with 1 or more persons	Yes	Lung disease (inc. asthma/COPD)	Ex-smoker (more than 1 year)	England	Greater London (inc. City of London)	Hospital	Nurse	Band 8+	OTHER		No					No	No - I have NEVER BEEN tested	Yes	Yes	Emergency department (ED)	Yes	Intubation, extubation and related procedures, e.g. manual ventilation and open suctioning of the respiratory tract (including the upper respiratory tract), Nebulisers	Yes	No		No			No	No		No	0	0
5803	EngBa5803	22-05-20 18:38	39	Male	Yes		Asian or Asian British	Pakistani						I live alone		Obesity	Current smoker or Ex-smoker (within 1 year)	England	Greater London (inc. City of London)	Hospital	Pharmacist	Band 8+	Pharmacy		No					No	No - I have NEVER BEEN tested	Yes	Yes	Clinic (outpatient/community)	No		Yes	Yes	Eye protection (visor/goggles), Plastic apron, Surgical face mask (Standard), Surgical face mask (Fluid-resistant, Type IIR)	Yes	Sometimes	Lack of PPE availability, Patient not suspected or confirmed COVID-19 at the time	No	No		Yes	0	0
5804	EngBa5804	22-05-20 18:38	35	Female	Yes		Asian or Asian British	Indian						I live with 1 or more persons	Yes	NONE of the above	Never smoked	England	Greater London (inc. City of London)	Hospital	Nurse	Band 7	Surgical		Yes	1 to 7 days		No	Fever, (Persistent) Cough, Breathlessness, Headache, Photophobia (pain in the eyes due to light), Muscle pain, Fatigue, Loss of sense of taste, Loss of sense of smell	No	No - I have NEVER BEEN tested	Yes	Yes	COVID-19 pod/bay/ward	No		Yes	No		No			No	No		No	1	0
5802	WalBa5802	22-05-20 18:35	44	Female	Yes		White				Another White background			I live alone		Lung disease (inc. asthma/COPD)	Never smoked	Wales	Carmarthenshire	Hospital	Operating Department Practitioner (ODP)	Band 6	Surgical		No					No	No - I have NEVER BEEN tested	No	Yes	COVID-19 pod/bay/ward, Operating theatre	Yes	High frequency oscillatory ventilation (HFOV), Intubation, extubation and related procedures, e.g. manual ventilation and open suctioning of the respiratory tract (including the upper respiratory tract), Surgery and post mortem procedures involving high-speed devices	Yes	No		No			Yes	No		No	0	0
5801	EngBa5801	22-05-20 18:25	36	Female	No	Nonbinary	White				British, English, Northern Irish, Scottish, or Welsh			I live with 1 or more persons	No	NONE of the above	Never smoked	England	Greater London (inc. City of London)	Hospital	OTHER	Band 6	Medical		Yes	8 to 14 days		No	(Persistent) Cough, Fatigue	No	No - I have NEVER BEEN tested	No	No		No		Yes	No		No			No	No	I ticked 'other' for my job category as I am a database manager for medical research. I spent February and about half of March travelling regularly on public transport. I am also volunteering in Lewisham hospital at weekends with St John's Ambulance (roughly speaking, as a volunteer healthcare assistant)	Yes	1	0
5800	EngBa5800	22-05-20 18:25	32	Female	Yes		White				British, English, Northern Irish, Scottish, or Welsh			I live alone		NONE of the above	Ex-smoker (more than 1 year)	England	Hampshire	Community healthcare facility	Nurse	Band 6	Primary Care & Public Health		No					No	No - I have NEVER BEEN tested	Yes	Yes	COVID-19 pod/bay/ward, Intensive care (ICU)/High dependency unit (HDU)	Yes	High flow nasal oxygen (HFNO), Induction of sputum, Intubation, extubation and related procedures, e.g. manual ventilation and open suctioning of the respiratory tract (including the upper respiratory tract), Nebulisers, Non-invasive ventilation (NIV); Bi-level positive airway pressure ventilation (BiPAP) and Continuous positive airway pressure ventilation (CPAP), Tracheotomy or tracheostomy proc…	Yes	No		No			No	No		No	0	0
5799	EngBa5799	22-05-20 18:21	50	Female	Yes		White				British, English, Northern Irish, Scottish, or Welsh			I live with 1 or more persons	Yes	High blood pressure, Obesity	Ex-smoker (more than 1 year)	England	Greater London (inc. City of London)	Hospital	Nurse	Band 8+	OTHER		Yes	1 to 7 days		No	Fever, Muscle pain, Fatigue, Loss of sense of taste, Loss of sense of smell	No	No - I have NEVER BEEN tested	Yes	No		No		Yes	No		No			No	No	When is there going to be an accurate robust antibody test?	Yes	1	0
5797	EngBa5797	22-05-20 18:17	25	Female	Yes		White				British, English, Northern Irish, Scottish, or Welsh			I live with 1 or more persons	No	NONE of the above	Never smoked	England	Greater London (inc. City of London)	Hospital	Physiotherapist	Band 6	Medical		No					No	No - I have NEVER BEEN tested	Yes	Yes	Intensive care (ICU)/High dependency unit (HDU)	Yes	Intubation, extubation and related procedures, e.g. manual ventilation and open suctioning of the respiratory tract (including the upper respiratory tract)	Yes	Yes	FFP2/FFP3/N95/N100 face mask	No			No	No		No	0	0
5798	EngCo5798	22-05-20 18:17	54	Female	Yes		White				British, English, Northern Irish, Scottish, or Welsh			I live with 1 or more persons	Yes	NONE of the above	Never smoked	England	Greater London (inc. City of London)	Hospital	Doctor	Consultant		Haematology	No					No	No - I have NEVER BEEN tested	Yes	Yes	Clinic (inpatient), Clinic (outpatient/community)	No		No	No		No			No	No		Yes	0	0
5796	EngCo5796	22-05-20 18:17	44	Female	Yes		White				British, English, Northern Irish, Scottish, or Welsh			I live with 1 or more persons	Yes	NONE of the above	Never smoked	England	Greater London (inc. City of London)	Hospital	Doctor	Consultant		Chemical pathology	No					No	No - I have NEVER BEEN tested	Yes	No		No		Yes	No		No			No	No		Yes	0	0
5795	EngBa5795	22-05-20 18:15	48	Female	Yes		Asian or Asian British	Indian						I live with 1 or more persons	Yes	NONE of the above	Ex-smoker (more than 1 year)	England	Greater London (inc. City of London)	Hospital	Dietician	Band 7	Paediatrics		No					No	No - I have NEVER BEEN tested	Yes	No		No		No	No		No			No	No	My dad lives with me, he received a shielding letter so I advised my manager I would not being seeing any patients face to face regardless of their Covid19 status as at the beginning of the epidemic PPE was only advised for patients who were COVID positive or suspected COVID. I had to write to occupational health as my manager told me I was not putting my dad at risk .	Yes	0	0
5793	EngBa5793	22-05-20 18:07	58	Female	Yes		Another ethnic group					Another ethnic background		I live with 1 or more persons	No	Lung disease (inc. asthma/COPD)	Current smoker or Ex-smoker (within 1 year)	England	Greater London (inc. City of London)	Hospital	Administrative Staff	Band 2	Women's Health		No					No	No - I have NEVER BEEN tested	Yes	Yes	Maternity unit/Labour ward	No		No	No		No			No	No		No	0	0
5794	EngBa5794	22-05-20 18:07	31	Female	Yes		White				British, English, Northern Irish, Scottish, or Welsh			I live alone		NONE of the above	Never smoked	England	Greater London (inc. City of London)	Hospital	Radiographer	Band 7	Medical		No					No	No - I have NEVER BEEN tested	Yes	Yes	Operating theatre, Radiology (inc. interventional suites)	Yes	Induction of sputum, Intubation, extubation and related procedures, e.g. manual ventilation and open suctioning of the respiratory tract (including the upper respiratory tract), Nebulisers, Upper gastro-intestinal endoscopy where there is open suctioning of the upper respiratory tract	Yes	Yes	FFP2/FFP3/N95/N100 face mask	No			Yes	No		No	0	0
5792	EngBa5792	22-05-20 18:06	50	Female	Yes		White				British, English, Northern Irish, Scottish, or Welsh			I live with 1 or more persons	No	NONE of the above	Ex-smoker (more than 1 year)	England	Greater London (inc. City of London)	Community healthcare facility	Psychologist	Band 8+	OTHER		No					No	No - I have NEVER BEEN tested	No	No		No		Yes	No		No			No	No	our community neuro rehab service went entirely remote for four weeks at the beginning of march as we had no ppe. we should really have had ppe earlier - say beg. feb - and used it for all face to face appts.	Yes	0	0
5790	EngBa5790	22-05-20 18:05	53	Female	Yes		White				British, English, Northern Irish, Scottish, or Welsh			I live with 1 or more persons	No	NONE of the above	Never smoked	England	Essex	Hospital	Administrative Staff	Band 5	OTHER		No					No	No - I have NEVER BEEN tested	No	No		No		Yes	No		No			No	No		Yes	0	0
5791	EngCo5791	22-05-20 18:05	61	Female	Yes		White				British, English, Northern Irish, Scottish, or Welsh			I live with 1 or more persons	Yes	NONE of the above	Ex-smoker (more than 1 year)	England	Greater London (inc. City of London)	Hospital	Doctor	Consultant		Dermatology	No					No	No - I have NOT tested positive (e.g. tests all negative, awaiting results)	Yes	No		No		Yes	No		No			No	No	I am also antibody negative but have looked after patients throughout	Yes	0	0
5789	EngCo5789	22-05-20 18:03	47	Male	Yes		White				Another White background			I live alone		High blood pressure	Current smoker or Ex-smoker (within 1 year)	England	Greater London (inc. City of London)	Hospital	Doctor	Consultant		General surgery	Yes	More than 14 days	35	Yes	(Persistent) Cough, Breathlessness, Sore throat, Headache, Muscle pain, Fatigue, Diarrhoea, Loss of sense of smell	No	No - I have NOT tested positive (e.g. tests all negative, awaiting results)	Yes	Yes	Emergency department (ED), Intensive care (ICU)/High dependency unit (HDU)	No		No	Yes	Surgical face mask (Standard), Surgical face mask (Fluid-resistant, Type IIR), FFP2/FFP3/N95/N100 face mask	Yes	Sometimes	Under senior instruction	No	Yes	ED consultant at St Thomas humiliated me in front of everyone saying that I needn’t any mask as there was not evidence and would have scared people	Yes	1	0
5788	EngBa5788	22-05-20 17:58	36	Female	Yes		White				British, English, Northern Irish, Scottish, or Welsh			I live with 1 or more persons	No	NONE of the above	Never smoked	England	Greater London (inc. City of London)	Hospital	Healthcare Scientist (e.g. lab-based)	Band 7	OTHER		Yes	1 to 7 days		No	(Persistent) Cough, Breathlessness, Sore throat, Headache, Diarrhoea	No	No - I have NEVER BEEN tested	Yes	No		No		No	No		No			Yes	No		Yes	1	0
5784	EngBa5784	22-05-20 17:58	45	Female	Yes		White				British, English, Northern Irish, Scottish, or Welsh			I live with 1 or more persons	No	NONE of the above	Never smoked	England	Greater London (inc. City of London)	Hospital	Nurse	Band 5	Paediatrics		Yes	8 to 14 days		Yes	Breathlessness, Headache, Fatigue, Nausea/vomiting, Diarrhoea	No	No - I have NEVER BEEN tested	Yes	Yes	COVID-19 pod/bay/ward	Yes	Intubation, extubation and related procedures, e.g. manual ventilation and open suctioning of the respiratory tract (including the upper respiratory tract), Non-invasive ventilation (NIV); Bi-level positive airway pressure ventilation (BiPAP) and Continuous positive airway pressure ventilation (CPAP), Tracheotomy or tracheostomy procedures (insertion or open suctioning or removal)	Yes	No		No			Yes	No		No	1	0
5785	EngBa5785	22-05-20 17:58	53	Female	Yes		White				British, English, Northern Irish, Scottish, or Welsh			I live with 1 or more persons	No	Obesity	Never smoked	England	Greater London (inc. City of London)	Hospital	Nurse	Band 6	OTHER		Yes	1 to 7 days		No	Sore throat, Headache, Photophobia (pain in the eyes due to light), Muscle pain, Fatigue	No	No - I have NOT tested positive (e.g. tests all negative, awaiting results)	No	Yes	COVID-19 pod/bay/ward, Care/Nursing home, Inpatient ward (not designated for COVID-19)	No		Yes	No		No			No	No		No	1	0
5786	EngCo5786	22-05-20 17:58	46	Male	Yes		White				Another White background			I live alone		High blood pressure	Current smoker or Ex-smoker (within 1 year)	England	Greater London (inc. City of London)	Hospital	Doctor	Consultant		General surgery	Yes	More than 14 days	40	Yes	(Persistent) Cough, Breathlessness, Sore throat, Headache, Muscle pain, Fatigue, Diarrhoea, Loss of sense of smell	No	No - I have NOT tested positive (e.g. tests all negative, awaiting results)	Yes	Yes	Emergency department (ED)	No		No	Yes	Gown, FFP2/FFP3/N95/N100 face mask	Yes	Sometimes	Under senior instruction	No	Yes	ED consultant at the beginning of March humiliated me saying that I was just making drama and I didn’t need to use any mask and the fact I wanted to use it would have scared	No	1	0
5787	EngBa5787	22-05-20 17:58	28	Female	Yes		White				British, English, Northern Irish, Scottish, or Welsh			I live with 1 or more persons	No	NONE of the above	Never smoked	England	Greater London (inc. City of London)	Hospital	OTHER	Band 7	OTHER		No					No	No - I have NEVER BEEN tested	Yes	No		No		Yes	No		No			No	No	Shielding since mid-March due to heart condition (arrhythmia)	No	0	0
5783	EngBa5783	22-05-20 17:56	47	Female	Yes		White				Another White background		Spanish	I live with 1 or more persons	No	NONE of the above	Never smoked	England	Greater London (inc. City of London)	Hospital	Healthcare Assistant (HCA)	Band 4	Primary Care & Public Health		No					No	No - I have NOT tested positive (e.g. tests all negative, awaiting results)	Yes	No		No		Yes	No		No			No	No		No	0	0
5782	EngBa5782	22-05-20 17:55	64	Female	Yes		White				British, English, Northern Irish, Scottish, or Welsh			I live with 1 or more persons	Yes	NONE of the above	Never smoked	England	Greater London (inc. City of London)	Other	OTHER	Band 8+	OTHER		Yes	8 to 14 days		No	Fever, Sore throat, Headache, Muscle pain, Fatigue, Diarrhoea	No	No - I have NEVER BEEN tested	Yes	No		No		No	No		No			No	No	Non clinical so not applicable. I have answered no by default	Yes	1	0
5781	EngBa5781	22-05-20 17:54	25	Female	Yes		White				British, English, Northern Irish, Scottish, or Welsh			I live alone		NONE of the above	Never smoked	England	Greater London (inc. City of London)	Hospital	Nurse	Band 6	Medical		No					No	No - I have NEVER BEEN tested	Yes	Yes	Intensive care (ICU)/High dependency unit (HDU)	Yes	Bronchoscopy and upper ENT airway procedures involving suctioning, Cardiopulmonary resuscitation (CPR), High flow nasal oxygen (HFNO), High frequency oscillatory ventilation (HFOV), Induction of sputum, Intubation, extubation and related procedures, e.g. manual ventilation and open suctioning of the respiratory tract (including the upper respiratory tract), Nebulisers, Non-invasive ventilation (N…	Yes	No		No			No	No		No	0	0
5779	EngCo5779	22-05-20 17:52	55	Female	Yes		Mixed or multiple ethnic groups			Black African and White				I live with 1 or more persons	Yes	Obesity	Never smoked	England	Greater London (inc. City of London)	Hospital	Doctor	Consultant		Ophthalmology	No					No	No - I have NOT tested positive (e.g. tests all negative, awaiting results)	Yes	No		No		Yes	No		No			No	Yes	Colleagues made eye shields	No	0	0
5780	EngBa5780	22-05-20 17:52	32	Male	Yes		White				British, English, Northern Irish, Scottish, or Welsh			I live with 1 or more persons	Yes	Lung disease (inc. asthma/COPD)	Never smoked	England	Greater London (inc. City of London)	Hospital	Radiographer	Band 7	OTHER		No					No	No - I have NEVER BEEN tested	Yes	Yes	COVID-19 pod/bay/ward, Emergency department (ED), Intensive care (ICU)/High dependency unit (HDU), Inpatient ward (not designated for COVID-19), Operating theatre, Radiology (inc. interventional suites)	Yes	Intubation, extubation and related procedures, e.g. manual ventilation and open suctioning of the respiratory tract (including the upper respiratory tract)	Yes	No		Yes	Rarely	Under senior instruction	No	No		No	0	0
5778	EngBa5778	22-05-20 17:50	29	Female	Yes		White				British, English, Northern Irish, Scottish, or Welsh			I live with 1 or more persons	No	NONE of the above	Never smoked	England	Greater London (inc. City of London)	Hospital	Physiotherapist	Band 7	Paediatrics		No					No	No - I have NEVER BEEN tested	No	Yes	COVID-19 pod/bay/ward, Intensive care (ICU)/High dependency unit (HDU), Inpatient ward (not designated for COVID-19)	Yes	High flow nasal oxygen (HFNO), Induction of sputum, Intubation, extubation and related procedures, e.g. manual ventilation and open suctioning of the respiratory tract (including the upper respiratory tract), Nebulisers, Non-invasive ventilation (NIV); Bi-level positive airway pressure ventilation (BiPAP) and Continuous positive airway pressure ventilation (CPAP), Tracheotomy or tracheostomy proc…	Yes	No		No			No	No		Yes	0	0
5777	EngBa5777	22-05-20 17:45	33	Female	Yes		Asian or Asian British	Another Asian background					Filipino	I live with 1 or more persons	No	NONE of the above	Never smoked	England	Kent	Community healthcare facility	Healthcare Assistant (HCA)	Band 3	OTHER		Yes	More than 14 days	21	Yes	Fever, (Persistent) Cough, Breathlessness, Sore throat, Headache, Photophobia (pain in the eyes due to light), Muscle pain, Fatigue, Diarrhoea, Loss of sense of taste, Loss of sense of smell	No	Yes - Oral/Nasal swab	No	No		No		Yes	No		No			Yes	No		Yes	1	1
5776	EngBa5776	22-05-20 17:43	36	Female	Yes		White				British, English, Northern Irish, Scottish, or Welsh			I live with 1 or more persons	Yes	NONE of the above	Never smoked	England	Greater London (inc. City of London)	Hospital	Nurse	Band 7	OTHER		Yes	8 to 14 days		No	Sore throat, Muscle pain, Fatigue	No	Yes - Oral/Nasal swab	Yes	Yes	COVID-19 pod/bay/ward, Clinic (outpatient/community), Inpatient ward (not designated for COVID-19)	No		Yes	Yes	Eye protection (visor/goggles), FFP2/FFP3/N95/N100 face mask	Yes	Sometimes	Patient not suspected or confirmed COVID-19 at the time	No	No	Pregnant	Yes	1	1
5775	EngCo5775	22-05-20 17:42	67	Male	Yes		White				Another White background		New Zealand	I live with 1 or more persons	No	NONE of the above	Ex-smoker (more than 1 year)	England	Greater London (inc. City of London)	Hospital	Doctor	Consultant		Rheumatology	Yes	More than 14 days	16	No	Fever, Sore throat, Muscle pain, Fatigue	No	No - I have NEVER BEEN tested	Yes	No		No		Yes	No		No			No	No	symptoms developed 13 March	Yes	1	0
5771	EngBa5771	22-05-20 17:39	29	Male	Yes		White				British, English, Northern Irish, Scottish, or Welsh			I live with 1 or more persons	No	Diabetes	Ex-smoker (more than 1 year)	England	Greater London (inc. City of London)	Hospital	Nurse	Band 5	Medical		No					No	No - I have NEVER BEEN tested	Yes	Yes	COVID-19 pod/bay/ward, Intensive care (ICU)/High dependency unit (HDU), Inpatient ward (not designated for COVID-19)	Yes	Bronchoscopy and upper ENT airway procedures involving suctioning, Cardiopulmonary resuscitation (CPR), High flow nasal oxygen (HFNO), High frequency oscillatory ventilation (HFOV), Induction of sputum, Intubation, extubation and related procedures, e.g. manual ventilation and open suctioning of the respiratory tract (including the upper respiratory tract), Nebulisers, Non-invasive ventilation (N…	Yes	No		Yes	Rarely	Patient not suspected or confirmed COVID-19 at the time	No	No		Yes	0	0
5772	EngGP5772	22-05-20 17:39	42	Female	Yes		White				British, English, Northern Irish, Scottish, or Welsh			I live with 1 or more persons	No	Neurological disease (inc. stroke)	Never smoked	England	Greater London (inc. City of London)	Hospital	Doctor	GP (Sessional/Salaried/Partner)		General practice	No					No	No - I have NEVER BEEN tested	Yes	Yes	Emergency department (ED)	No		Yes	No		Yes	Rarely	Patient not suspected or confirmed COVID-19 at the time	No	No		No	0	0
5773	EngBa5773	22-05-20 17:39	27	Female	Yes		White				British, English, Northern Irish, Scottish, or Welsh			I live with 1 or more persons	No	NONE of the above	Never smoked	England	Greater London (inc. City of London)	Hospital	Nurse	Band 5	OTHER		Yes	1 to 7 days		No	(Persistent) Cough, Muscle pain	No	No - I have NEVER BEEN tested	Yes	Yes	COVID-19 pod/bay/ward, Intensive care (ICU)/High dependency unit (HDU)	Yes	Induction of sputum, Intubation, extubation and related procedures, e.g. manual ventilation and open suctioning of the respiratory tract (including the upper respiratory tract), Nebulisers, Tracheotomy or tracheostomy procedures (insertion or open suctioning or removal)	Yes	No		Yes	Rarely	Patient not suspected or confirmed COVID-19 at the time	No	No		Yes	1	0
5774	EngCo5774	22-05-20 17:39	42	Male	Yes		White				Another White background		Turkish	I live with 1 or more persons	No	High blood pressure	Ex-smoker (more than 1 year)	England	Greater London (inc. City of London)	Hospital	Doctor	Consultant		Renal medicine	No					No	No - I have NEVER BEEN tested	Yes	Yes	COVID-19 pod/bay/ward, Clinic (outpatient/community), Inpatient ward (not designated for COVID-19)	No		Yes	No		Yes	Rarely	Personal choice	No	No		Yes	0	0
5769	EngCo5769	22-05-20 17:38	46	Female	Yes		White				Another White background		Belgium	I live with 1 or more persons	Yes	NONE of the above	Ex-smoker (more than 1 year)	England	Greater London (inc. City of London)	Hospital	Doctor	Consultant		Anaesthetics	No					No	No - I have NEVER BEEN tested	Yes	Yes	Operating theatre	Yes	Bronchoscopy and upper ENT airway procedures involving suctioning, Intubation, extubation and related procedures, e.g. manual ventilation and open suctioning of the respiratory tract (including the upper respiratory tract), Tracheotomy or tracheostomy procedures (insertion or open suctioning or removal)	Yes	No		No			Yes	No		No	0	0
5770	EngBa5770	22-05-20 17:38	32	Female	Yes		White				Irish			I live with 1 or more persons	No	NONE of the above	Never smoked	England	Greater London (inc. City of London)	Hospital	Healthcare Scientist (e.g. lab-based)	Band 7	Paediatrics		No					No	No - I have NOT tested positive (e.g. tests all negative, awaiting results)	Yes	Yes	Intensive care (ICU)/High dependency unit (HDU)	No		Yes	No		No			No	No	I was based in the Intensive Care Unit at the Nightingale Hospital London for 4 weeks, we had lots of adequate PPE.	No	0	0
5768	EngBa5768	22-05-20 17:34	54	Female	Yes		Mixed or multiple ethnic groups			Asian and White				I live with 1 or more persons	No	Obesity	Never smoked	England	Greater London (inc. City of London)	Hospital	Administrative Staff	Band 4	Medical		No					No	No - I have NEVER BEEN tested	No	No		No		No	No		No			No	No	currenly shielding and WFH as my partner is on immunosuppressants for Lupus and HIV+	Yes	0	0
5767	EngBa5767	22-05-20 17:32	33	Female	Yes		White				British, English, Northern Irish, Scottish, or Welsh			I live with 1 or more persons	No	NONE of the above	Never smoked	England	Greater London (inc. City of London)	Hospital	Nurse	Band 6	Medical		Yes	1 to 7 days		No	Fever, (Persistent) Cough, Sore throat, Headache, Fatigue, Loss of sense of taste, Loss of sense of smell	No	No - I have NEVER BEEN tested	Yes	Yes	COVID-19 pod/bay/ward, Intensive care (ICU)/High dependency unit (HDU)	Yes	Bronchoscopy and upper ENT airway procedures involving suctioning, Induction of sputum, Intubation, extubation and related procedures, e.g. manual ventilation and open suctioning of the respiratory tract (including the upper respiratory tract), Nebulisers, Tracheotomy or tracheostomy procedures (insertion or open suctioning or removal)	Yes	No		No			No	No		No	1	0
5766	EngBa5766	22-05-20 17:29	47	Female	Yes		White				British, English, Northern Irish, Scottish, or Welsh			I live with 1 or more persons	Yes		Never smoked	England	Greater London (inc. City of London)	Hospital	Nurse	Band 8+	OTHER		No					No	No - I have NEVER BEEN tested	Yes	Yes	OTHER	No		Yes	No		No			No	No		Yes	0	0
5765	EngCo5765	22-05-20 17:28	49	Female	Yes		White				British, English, Northern Irish, Scottish, or Welsh			I live with 1 or more persons	Yes	NONE of the above	Never smoked	England	Greater London (inc. City of London)	Hospital	Doctor	Consultant		Clinical oncology	Yes	1 to 7 days		No	(Persistent) Cough, Sore throat, Headache, Fatigue, Loss of sense of smell	No	Yes - Oral/Nasal swab	Yes	No		No		No	No		No			No	No	Contact with patients subsequently found to be COVID positive but this was prior to trusts adopting PPE for all clinical contact as contractedCOVID quite early	No	1	1
5764	EngBa5764	22-05-20 17:26	43	Female	Yes		White				British, English, Northern Irish, Scottish, or Welsh			I live alone		NONE of the above	Never smoked	England	Greater London (inc. City of London)	Hospital	Nurse	Band 7	Paediatrics		No					No	No - I have NEVER BEEN tested	Yes	No		No		Yes	No		No			No	No		No	0	0
5763	EngBa5763	22-05-20 17:26	33	Female	Yes		Mixed or multiple ethnic groups			Black Carribean and White				I live with 1 or more persons	Yes	Lung disease (inc. asthma/COPD)	Never smoked	England	Greater London (inc. City of London)	Hospital	Radiographer	Band 8+	OTHER		No					No	No - I have NEVER BEEN tested	Yes	No		No		Yes	No		No			No	No		Yes	0	0
5762	EngBa5762	22-05-20 17:23	28	Female	Yes		White				British, English, Northern Irish, Scottish, or Welsh			I live with 1 or more persons	No	NONE of the above	Never smoked	England	Greater London (inc. City of London)	Hospital	Nurse	Band 5	Medical		Yes	8 to 14 days		No	Fever, Headache, Muscle pain, Fatigue, Loss of sense of taste, Loss of sense of smell	No	Yes - Oral/Nasal swab	Yes	Yes	COVID-19 pod/bay/ward	No		Yes	No		No			Yes	No		No	1	1
5761	EngBa5761	22-05-20 17:23	25	Female	Yes		White				British, English, Northern Irish, Scottish, or Welsh			I live with 1 or more persons	No	NONE of the above	Never smoked	England	Greater London (inc. City of London)	Hospital	Nurse	Band 5	Paediatrics		Yes	1 to 7 days		No	Fever, (Persistent) Cough, Breathlessness, Headache, Muscle pain, Fatigue, Nausea/vomiting, Loss of sense of taste, Loss of sense of smell	No	No - I have NEVER BEEN tested	Yes	Yes	COVID-19 pod/bay/ward, Intensive care (ICU)/High dependency unit (HDU)	Yes	High flow nasal oxygen (HFNO), Intubation, extubation and related procedures, e.g. manual ventilation and open suctioning of the respiratory tract (including the upper respiratory tract), Nebulisers, Non-invasive ventilation (NIV); Bi-level positive airway pressure ventilation (BiPAP) and Continuous positive airway pressure ventilation (CPAP), Tracheotomy or tracheostomy procedures (insertion or …	Yes	No		No			No	No		No	1	0
5760	EngCo5760	22-05-20 17:21	53	Female	Yes		White				British, English, Northern Irish, Scottish, or Welsh			I live with 1 or more persons	Yes	NONE of the above		England	Greater London (inc. City of London)	Hospital	Doctor	Consultant		Paediatrics	No					No	No - I have NEVER BEEN tested	Yes	Yes	Intensive care (ICU)/High dependency unit (HDU)	No		Yes	No		No			No	No		No	0	0
5759	EngSt5759	22-05-20 17:19	45	Female	Yes		White				British, English, Northern Irish, Scottish, or Welsh			I live with 1 or more persons	Yes	NONE of the above	Never smoked	England	Greater London (inc. City of London)	Community healthcare facility	Doctor	Staff/Associate Specialist		Paediatrics	No					No	No - I have NEVER BEEN tested	No	No		No		Yes	No		No			No	No	part AA as community work, also some paediatric A&E shifts	Yes	0	0
5758	EngCo5758	22-05-20 17:16	56	Female	Yes		White				British, English, Northern Irish, Scottish, or Welsh			I live alone		NONE of the above	Never smoked	England	Greater London (inc. City of London)	Hospital	Doctor	Consultant		Emergency medicine	No					No	No - I have NEVER BEEN tested	No	Yes	Emergency department (ED)	Yes	Intubation, extubation and related procedures, e.g. manual ventilation and open suctioning of the respiratory tract (including the upper respiratory tract), Nebulisers	Yes	No		No			No	No	At the beginning of the pandemic EDs saw patients with non respiratory without face masks as that was the national guidance at the time. It is now recognised that some of those patients will have been pre or pauci symptomativ Covid-19 carriers	No	0	0
5757	EngBa5757	22-05-20 17:15	29	Female	Yes		White				British, English, Northern Irish, Scottish, or Welsh			I live with 1 or more persons	No	Lung disease (inc. asthma/COPD)	Never smoked	England	Greater London (inc. City of London)	Hospital	Administrative Staff	Band 8+	OTHER		No					No	No - I have NEVER BEEN tested	No	No		No		Yes	No		No			No	No	I worked in Myanmar for the NHS Feb and March 2020.	No	0	0
5755	EngBa5755	22-05-20 17:14	49	Male	Yes		White				Irish			I live alone		NONE of the above	Ex-smoker (more than 1 year)	England	Greater London (inc. City of London)	Hospital	OTHER	Band 5	OTHER		No					No	No - I have NEVER BEEN tested	No	Yes	COVID-19 pod/bay/ward, Intensive care (ICU)/High dependency unit (HDU)	No		Yes	No		No			No	No		Yes	0	0
5756	EngBa5756	22-05-20 17:14	29	Female	Yes		White				British, English, Northern Irish, Scottish, or Welsh			I live with 1 or more persons	No	NONE of the above	Never smoked	England	Greater London (inc. City of London)	Hospital	Physiotherapist	Band 7	Medical		No					No	No - I have NEVER BEEN tested	Yes	Yes	COVID-19 pod/bay/ward, Intensive care (ICU)/High dependency unit (HDU), Inpatient ward (not designated for COVID-19)	Yes	Intubation, extubation and related procedures, e.g. manual ventilation and open suctioning of the respiratory tract (including the upper respiratory tract), Nebulisers, Non-invasive ventilation (NIV); Bi-level positive airway pressure ventilation (BiPAP) and Continuous positive airway pressure ventilation (CPAP), Tracheotomy or tracheostomy procedures (insertion or open suctioning or removal)	Yes	No		No			No	No		No	0	0
5754	EngBa5754	22-05-20 17:13	47	Female	Yes		Asian or Asian British	Another Asian background					Filipino	I live with 1 or more persons	No	Diabetes	Ex-smoker (more than 1 year)	England	Greater London (inc. City of London)	Hospital	Nurse	Band 7	OTHER		No					No	No - I have NOT tested positive (e.g. tests all negative, awaiting results)	Yes	Yes	Intensive care (ICU)/High dependency unit (HDU), Radiology (inc. interventional suites)	No		Yes	No		No			No	No	in COVID19 WARDS, PPE advise is apron and surgical mask,etc- I refused only to wear this so I sourced my own long sleeve gown and FFP3 mask	Yes	0	0
5753	EngBa5753	22-05-20 17:12	31	Female	Yes		White				British, English, Northern Irish, Scottish, or Welsh			I live with 1 or more persons	Yes	Lung disease (inc. asthma/COPD), Liver disease	Never smoked	England	Greater London (inc. City of London)	Hospital	Administrative Staff	Band 2	Dentistry		No					No	No - I have NEVER BEEN tested	Yes	No		No		No	No		No			No	No		Yes	0	0
5752	EngBa5752	22-05-20 17:12	60	Female	Yes		White				British, English, Northern Irish, Scottish, or Welsh			I live with 1 or more persons	Yes	Lung disease (inc. asthma/COPD)	Ex-smoker (more than 1 year)	England	Greater London (inc. City of London)	Hospital	Administrative Staff	Band 4	Surgical		Yes	1 to 7 days		No	Fever, (Persistent) Cough, Breathlessness, Headache, Fatigue	No	No - I have NOT tested positive (e.g. tests all negative, awaiting results)	No	No		No		No	No		No			No	No	I was hospitalised overnight due to Psuedomanas chest infection and isolated due to high temperature. Covid test was negative.	Yes	1	0
5751	EngSp5751	22-05-20 17:10	34	Male	Yes		White				British, English, Northern Irish, Scottish, or Welsh			I live with 1 or more persons	No	NONE of the above	Never smoked	England	Greater London (inc. City of London)	Hospital	Doctor	SpR (ST3+) or Trust Grade equivalent		Trauma and orthopaedic surgery	Yes	8 to 14 days		No	Fever, (Persistent) Cough, Breathlessness, Sore throat, Headache, Fatigue, Loss of sense of taste, Loss of sense of smell	No	No - I have NEVER BEEN tested	No	Yes	COVID-19 pod/bay/ward, Clinic (inpatient), Clinic (outpatient/community), Day case surgery unit, Emergency department (ED), Intensive care (ICU)/High dependency unit (HDU), Inpatient ward (not designated for COVID-19), Operating theatre	Yes	Surgery and post mortem procedures involving high-speed devices	No	Yes	Eye protection (visor/goggles), FFP2/FFP3/N95/N100 face mask	No			Yes	No	My isolation started as soon as the policy became to self isolate for a cough - I had anosmia for 5 days prior to this during which my Occupational Health Department and departmental managers said I should be at work. I developed a cough and was still working up until the point that the government stated anyone with a new cough should be isolated - 2 days after I started coughing. I had no fit te…	Yes	1	0
5749	EngBa5749	22-05-20 17:09	46	Female	Yes		White				Irish			I live with 1 or more persons	Yes	Obesity	Never smoked	England	Greater London (inc. City of London)	Hospital	Healthcare Scientist (e.g. lab-based)	Band 8+	Medical		No					No	No - I have NEVER BEEN tested	Yes	Yes	COVID-19 pod/bay/ward, Clinic (outpatient/community), Intensive care (ICU)/High dependency unit (HDU), Inpatient ward (not designated for COVID-19), Maternity unit/Labour ward	No		Yes	No		Yes	Sometimes	Patient not suspected or confirmed COVID-19 at the time	No	No		Yes	0	0
5750	EngCo5750	22-05-20 17:09	56	Male	Yes		White				British, English, Northern Irish, Scottish, or Welsh			I live with 1 or more persons	No	NONE of the above	Never smoked	England	Greater London (inc. City of London)	Hospital	Doctor	Consultant		Occupational medicine	No					No	No - I have NEVER BEEN tested	Yes	No		No		Yes	No		No			No	No	my observation is that there has been sigificant discrepancies in interpretation and implementation of government/PHE guidance e.g. working from home if job can be done remotely.	Yes	0	0
5747	EngCo5747	22-05-20 17:08	53	Female	Yes		White				British, English, Northern Irish, Scottish, or Welsh			I live with 1 or more persons	Yes	NONE of the above	Never smoked	England	Greater London (inc. City of London)	Hospital	Doctor	Consultant		Dermatology	Yes	1 to 7 days		No	(Persistent) Cough	No	No - I have NEVER BEEN tested	Yes	Yes	COVID-19 pod/bay/ward, Clinic (outpatient/community), Inpatient ward (not designated for COVID-19)	No		Yes	No		No			No	No		Yes	1	0
5748	EngBa5748	22-05-20 17:08	38	Female	Yes		White				British, English, Northern Irish, Scottish, or Welsh			I live with 1 or more persons	No	Immunosuppression	Ex-smoker (more than 1 year)	England	Greater London (inc. City of London)	Community healthcare facility	Nurse	Band 6	OTHER		No					No	No - I have NEVER BEEN tested	No	No		No		Yes	No		No			No	No		No	0	0
5745	EngBa5745	22-05-20 17:05	62	Female	Yes		White				British, English, Northern Irish, Scottish, or Welsh			I live with 1 or more persons	No	High blood pressure	Never smoked	England	Greater London (inc. City of London)	Hospital	Radiographer	Band 8+	OTHER		No					No	No - I have NOT tested positive (e.g. tests all negative, awaiting results)	Yes	Yes	Clinic (outpatient/community)	No		Yes	No		No			No	No		Yes	0	0
5746	EngBa5746	22-05-20 17:05	60	Female	Yes		White				British, English, Northern Irish, Scottish, or Welsh			I live alone		NONE of the above	Never smoked	England	Greater London (inc. City of London)	Hospital	Administrative Staff	Band 8+	OTHER		No					No	No - I have NEVER BEEN tested	No	No		No		No	No		No			No	No	work in construction and that has been quite challenging in terms of adviising contractors on safe working on a hospital site	Yes	0	0
5744	EngSp5744	22-05-20 17:04	40	Female	Yes		White				British, English, Northern Irish, Scottish, or Welsh			I live with 1 or more persons	Yes	Lung disease (inc. asthma/COPD)	Never smoked	England	Greater London (inc. City of London)	Hospital	Doctor	SpR (ST3+) or Trust Grade equivalent		Obstetrics and gynaecology	Yes	More than 14 days	21	Yes	(Persistent) Cough, Breathlessness, Headache, Muscle pain, Fatigue, Nausea/vomiting, Loss of sense of taste, Loss of sense of smell	No	Yes - Oral/Nasal swab	Yes	Yes	Maternity unit/Labour ward	No		Yes	No		No			No	No	I isolated for 14 days as my oldest daughter had symptoms. I then isolated again as my husband was very unwell with COVID. It was then 3 weeks after he first had symptoms that I developed symptoms and tested positive	Yes	1	1
5743	EngCo5743	22-05-20 17:03	51	Female	Yes		White				British, English, Northern Irish, Scottish, or Welsh			I live with 1 or more persons	Yes	NONE of the above	Never smoked	England	Greater London (inc. City of London)	Hospital	Doctor	Consultant		Geriatric medicine	Yes	1 to 7 days		No	Fever, Fatigue	No	No - I have NEVER BEEN tested	Yes	Yes	Emergency department (ED), Inpatient ward (not designated for COVID-19)	No		Yes	Yes	Eye protection (visor/goggles), Plastic apron, Gloves, Surgical face mask (Standard), Surgical face mask (Fluid-resistant, Type IIR), FFP2/FFP3/N95/N100 face mask	Yes	Rarely	OTHER	No	No	I was exposed without Ppe because we were at first only testing patients who had travelled to certain countries. This left us exposed in early weeks when we suspected covid but didn’t test. The week we started testing esp care home residents coming to a and e it was clear we had all been exposed in the preceding weeks. The odd symptom I had when I’ll was an extremely dry mouth something I hadn’t …	Yes	1	0
5741	EngBa5741	22-05-20 17:02	55	Female	Yes		White				British, English, Northern Irish, Scottish, or Welsh			I live with 1 or more persons	Yes	Obesity	Never smoked	England	Greater London (inc. City of London)	Hospital	Nurse	Band 7	OTHER		No					No	No - I have NEVER BEEN tested	Yes	No		No		Yes	Yes	Eye protection (visor/goggles), Gown	No			No	No	Changing guidance in PPE is not reassurring as feel this is due to shortages. Conflicting advice has been confusing	Yes	0	0
5742	EngOT5742	22-05-20 17:02	45	Female	Yes		White				British, English, Northern Irish, Scottish, or Welsh			I live with 1 or more persons	No	NONE of the above	Never smoked	England	Kent	Hospital	OTHER	OTHER	OTHER		No					No	No - I have NEVER BEEN tested	Yes	No		No		Yes	No		No			No	No		No	0	0
5739	EngBa5739	22-05-20 17:01	51	Female	Yes		Mixed or multiple ethnic groups			Another mixed background				I live with 1 or more persons	Yes	Lung disease (inc. asthma/COPD)	Ex-smoker (more than 1 year)	England	Greater London (inc. City of London)	Hospital	Nurse	Band 6	OTHER		No					No	No - I have NEVER BEEN tested	Yes	No		No		Yes	No		No			No	No		Yes	0	0
5740	EngBa5740	22-05-20 17:01	37	Female	Yes		White				Another White background		Polish	I live with 1 or more persons	No	NONE of the above	Ex-smoker (more than 1 year)	England	Greater London (inc. City of London)	Hospital	Technician (Clinical)	Band 4	OTHER		Yes	1 to 7 days		No	(Persistent) Cough, Loss of sense of taste, Loss of sense of smell	No	No - I have NEVER BEEN tested	No	No		No		Yes	No		No			Yes	No	Social distancing in the department wasn’t implemented by staff often enough or ignored	Yes	1	0
5737	EngBa5737	22-05-20 17:00	38	Male	Yes		White				British, English, Northern Irish, Scottish, or Welsh			I live alone		NONE of the above	Never smoked	England	Greater London (inc. City of London)	Community healthcare facility	Speech and Language Therapist (SaLT)	Band 6	Paediatrics		Yes	1 to 7 days		No	Fever, (Persistent) Cough, Headache, Muscle pain, Fatigue	No	No - I have NEVER BEEN tested	Yes	Yes	Intensive care (ICU)/High dependency unit (HDU)	Yes	Bronchoscopy and upper ENT airway procedures involving suctioning, High frequency oscillatory ventilation (HFOV), Intubation, extubation and related procedures, e.g. manual ventilation and open suctioning of the respiratory tract (including the upper respiratory tract), Tracheotomy or tracheostomy procedures (insertion or open suctioning or removal)	Yes	No		No			No	No	The above is a touch confusing and does not entirely link. I am a community SLT. I was off sick with COVID-like symptoms beginning of March, prior to self-isolation advice covering me, although I was essentially self isolating (lived alone, just too unwell to get moving). I was redeployed to Critical Care (Turning Team) Beginning of April. Since lockdown I took no public transport.	No	1	0
5738	EngBa5738	22-05-20 17:00	32	Female	Yes		White				British, English, Northern Irish, Scottish, or Welsh			I live alone		NONE of the above	Current smoker or Ex-smoker (within 1 year)	England	Greater London (inc. City of London)	Hospital	Nurse	Band 6	Medical		No					No	No - I have NEVER BEEN tested	No	Yes	COVID-19 pod/bay/ward	Yes	Induction of sputum, Nebulisers, Tracheotomy or tracheostomy procedures (insertion or open suctioning or removal)	Yes	No		Yes	Rarely	Patient not suspected or confirmed COVID-19 at the time	Yes	No	Cared for covid+ve patients in bays without ppe before they had been tested (this was before we were routinely wearing ppe for all patients). Currently reusing visors which may usually be disposable but are easily wiped down with clinell wipes	No	0	0
5736	EngBa5736	22-05-20 16:59	35	Female	Yes		White				British, English, Northern Irish, Scottish, or Welsh			I live with 1 or more persons	No	NONE of the above	Never smoked	England	Greater London (inc. City of London)	Hospital	Physiotherapist	Band 7	Paediatrics		No					No	No - I have NOT tested positive (e.g. tests all negative, awaiting results)	Yes	Yes	COVID-19 pod/bay/ward	Yes	High flow nasal oxygen (HFNO)	Yes	No		No			No	No		Yes	0	0
5734	EngBa5734	22-05-20 16:58	46	Female	Yes		White				British, English, Northern Irish, Scottish, or Welsh			I live with 1 or more persons	No	High blood pressure, Diabetes	Never smoked	England	Greater London (inc. City of London)	Hospital	Nurse	Band 7	Medical		Yes	1 to 7 days		No	(Persistent) Cough, Fatigue	No	No - I have NEVER BEEN tested	Yes	Yes	Intensive care (ICU)/High dependency unit (HDU)	Yes	Bronchoscopy and upper ENT airway procedures involving suctioning, Induction of sputum, Intubation, extubation and related procedures, e.g. manual ventilation and open suctioning of the respiratory tract (including the upper respiratory tract)	Yes	Yes	FFP2/FFP3/N95/N100 face mask	No			No	No	To clarify my response about lacking access to PPE, I have not ever had to enter a critical care unit without an FFP3 mask but I have regularly used FFP3 masks for which I have not been fit tested - I'm not sure if that officially counts as lacking adequate FFP3	Yes	1	0
5732	EngBa5732	22-05-20 16:58	32	Female	Yes		White				British, English, Northern Irish, Scottish, or Welsh			I live with 1 or more persons	No	NONE of the above	Never smoked	England	Greater London (inc. City of London)	Community healthcare facility	Nurse	Band 5	Paediatrics		No					No	No - I have NEVER BEEN tested	No	Yes	Inpatient ward (not designated for COVID-19)	No		Yes	No		No			No	No		No	0	0
5733	EngCo5733	22-05-20 16:58	42	Female	Yes		White				British, English, Northern Irish, Scottish, or Welsh			I live with 1 or more persons	Yes	NONE of the above	Never smoked	England	Greater London (inc. City of London)	Community healthcare facility	Doctor	Consultant		Paediatrics	Yes	1 to 7 days		No	Fever, (Persistent) Cough, Headache, Muscle pain, Fatigue	No	No - I have NOT tested positive (e.g. tests all negative, awaiting results)	No	No		No		Yes	No		No			No	No	Unwell in March, when the guidance was to self-isolate for 7 days	Yes	1	0
5735	EngBa5735	22-05-20 16:58	30	Female	Yes		White				British, English, Northern Irish, Scottish, or Welsh			I live with 1 or more persons	No	NONE of the above	Never smoked	England	Greater London (inc. City of London)	Community healthcare facility	Occupational Therapist (OT)	Band 6	OTHER		No					No	No - I have NEVER BEEN tested	Yes	Yes	Home visits	No		Yes	No		No			No	No		No	0	0
5731	EngBa5731	22-05-20 16:57	54	Female	Yes		White				British, English, Northern Irish, Scottish, or Welsh			I live with 1 or more persons	No	NONE of the above	Ex-smoker (more than 1 year)	England	Greater London (inc. City of London)	Hospital	Nurse	Band 7	Medical		No					No	No - I have NOT tested positive (e.g. tests all negative, awaiting results)	Yes	Yes	Intensive care (ICU)/High dependency unit (HDU)	Yes	Bronchoscopy and upper ENT airway procedures involving suctioning, High flow nasal oxygen (HFNO), Induction of sputum, Intubation, extubation and related procedures, e.g. manual ventilation and open suctioning of the respiratory tract (including the upper respiratory tract), Nebulisers, Non-invasive ventilation (NIV); Bi-level positive airway pressure ventilation (BiPAP) and Continuous positive a…	Yes	No		No			No	No	We always had adequate PPE	Yes	0	0
5730	EngBa5730	22-05-20 16:57	31	Female	Yes		White				Irish			I live with 1 or more persons	No	Lung disease (inc. asthma/COPD)	Never smoked	England	Greater London (inc. City of London)	Hospital	Physiotherapist	Band 6	Paediatrics		No					No	No - I have NEVER BEEN tested	No	Yes	COVID-19 pod/bay/ward, Intensive care (ICU)/High dependency unit (HDU)	Yes	High flow nasal oxygen (HFNO), Induction of sputum, Nebulisers, Non-invasive ventilation (NIV); Bi-level positive airway pressure ventilation (BiPAP) and Continuous positive airway pressure ventilation (CPAP)	Yes	No		No			No	No	Health condition is mild asthma	Yes	0	0
5725	EngCo5725	22-05-20 16:56	44	Female	Yes		White				Another White background			I live alone		NONE of the above	Never smoked	England	Greater London (inc. City of London)	Hospital	Doctor	Consultant		Clinical genetics	Yes	8 to 14 days		No	Fever, (Persistent) Cough, Breathlessness, Sore throat, Headache, Photophobia (pain in the eyes due to light), Fatigue, Nausea/vomiting, Loss of sense of taste, Loss of sense of smell	No	No - I have NEVER BEEN tested	Yes	No		No		No	No		No			No	No		Yes	1	0
5729	EngCl5729	22-05-20 16:56	40	Female	Yes		White				British, English, Northern Irish, Scottish, or Welsh			I live with 1 or more persons	Yes	High blood pressure	Never smoked	England	Greater London (inc. City of London)	Hospital	Doctor	Clinical Fellow		Paediatrics	Yes	1 to 7 days		No	Fever, Sore throat, Muscle pain, Fatigue, Diarrhoea, Loss of sense of taste, Loss of sense of smell	No	No - I have NOT tested positive (e.g. tests all negative, awaiting results)	Yes	No		No		No	No		No			No	No	Also had to isolate twice due to family members having symptoms of covid - tested negative	Yes	1	0
5728	EngBa5728	22-05-20 16:56	41	Female	Yes		Asian or Asian British	Bangladeshi						I live with 1 or more persons	No	Obesity	Never smoked	England	Greater London (inc. City of London)	Hospital	Administrative Staff	Band 3	OTHER		No					No	No - I have NEVER BEEN tested	Yes	No		No		No	No		No			No	No		No	0	0
5727	EngBa5727	22-05-20 16:56	27	Male	Yes		White				British, English, Northern Irish, Scottish, or Welsh			I live with 1 or more persons	No	NONE of the above	Never smoked	England	Greater London (inc. City of London)	Hospital	OTHER	Band 7	Medical		No					No	No - I have NEVER BEEN tested	Yes	Yes	Clinic (outpatient/community), Emergency department (ED), Intensive care (ICU)/High dependency unit (HDU), Inpatient ward (not designated for COVID-19), OTHER	No		Yes	Yes	FFP2/FFP3/N95/N100 face mask	Yes	Rarely	Lack of PPE availability	No	No	The time where I had to use insufficient PPE was when the only PPE available was a duckbill mask. I had not been fit tested for this mask and was told it would not fit me on testing.	No	0	0
5726	EngBa5726	22-05-20 16:56	29	Female	Yes		White				Irish			I live with 1 or more persons	No	NONE of the above	Never smoked	England	Greater London (inc. City of London)	Hospital	Physiotherapist	Band 7	Paediatrics		No					No	No - I have NEVER BEEN tested	No	No		No		Yes	No		No			No	No	I having being working from home as i am pregnant	No	0	0
5723	EngCo5723	22-05-20 16:55	43	Female	Yes		Asian or Asian British	Indian						I live with 1 or more persons	Yes	NONE of the above	Never smoked	England	Greater London (inc. City of London)	Hospital	Doctor	Consultant		Respiratory medicine	No					No	No - I have NEVER BEEN tested	Yes	Yes	COVID-19 pod/bay/ward, Intensive care (ICU)/High dependency unit (HDU)	Yes	High flow nasal oxygen (HFNO), Nebulisers, Non-invasive ventilation (NIV); Bi-level positive airway pressure ventilation (BiPAP) and Continuous positive airway pressure ventilation (CPAP), Tracheotomy or tracheostomy procedures (insertion or open suctioning or removal)	Yes	No		No			No	No		No	0	0
5724	EngBa5724	22-05-20 16:55	45	Female	Yes		Mixed or multiple ethnic groups			Black African and White				I live with 1 or more persons	No	NONE of the above	Current smoker or Ex-smoker (within 1 year)	England	Greater London (inc. City of London)	Community healthcare facility	Physiotherapist	Band 8+	OTHER		No					No	No - I have NEVER BEEN tested	Yes	No		No		Yes	No		No			No	No	I work as a clinical manager in community Reablement/Rapid response services. I have no direct contact with patients. Have regular contact with staff who see patients on a regular basis.	No	0	0
5722	EngBa5722	22-05-20 16:55	23	Female	Yes		White				British, English, Northern Irish, Scottish, or Welsh			I live with 1 or more persons	No	NONE of the above	Never smoked	England	Greater London (inc. City of London)	Hospital	Pharmacist	Band 5	Pharmacy		No					No	No - I have NEVER BEEN tested	Yes	Yes	COVID-19 pod/bay/ward, Inpatient ward (not designated for COVID-19)	No		Yes	No		No			No	No		No	0	0
5720	EngBa5720	22-05-20 16:54	26	Female	Yes		White				British, English, Northern Irish, Scottish, or Welsh			I live with 1 or more persons	No	NONE of the above	Never smoked	England	Greater London (inc. City of London)	Hospital	Nurse	Band 5	Medical		No					No	No - I have NEVER BEEN tested	Yes	Yes	Intensive care (ICU)/High dependency unit (HDU)	Yes	Bronchoscopy and upper ENT airway procedures involving suctioning, Induction of sputum, Intubation, extubation and related procedures, e.g. manual ventilation and open suctioning of the respiratory tract (including the upper respiratory tract), Nebulisers, Tracheotomy or tracheostomy procedures (insertion or open suctioning or removal)	Yes	No		No			No	No		Yes	0	0
5721	EngBa5721	22-05-20 16:54	46	Female	Yes		White				Another White background		New Zealand	I live with 1 or more persons	Yes	Lung disease (inc. asthma/COPD)	Never smoked	England	Greater London (inc. City of London)	Hospital	Nurse	Band 8+	Medical		Yes	8 to 14 days		No	(Persistent) Cough, Breathlessness, Fatigue	No	No - I have NEVER BEEN tested	Yes	No		No		Yes	No		No			No	No	I am not convinced I had covid. During self isolation I was needing to use my salbutamol 4 times a day with a peak flow between 300-350. My chest felt very heavy over this time. My temp never went above 37 8..	No	1	0
5718	EngBa5718	22-05-20 16:53	31	Female	Yes		White				Another White background		Spanish	I live with 1 or more persons	No	NONE of the above	Never smoked	England	Greater London (inc. City of London)	Hospital	Administrative Staff	Band 6	OTHER		No					No	No - I have NEVER BEEN tested	Yes	No		No		No	No		No			No	No	Ward clerks working in covid wards not provided with scrubs, neither had screens installed at their work stations. Ward clerks not allowed to use gloves when handling health records from covid+ patients.	Yes	0	0
5717	EngBa5717	22-05-20 16:53	22	Female	Yes		White				British, English, Northern Irish, Scottish, or Welsh			I live with 1 or more persons	Yes	NONE of the above	Never smoked	England	Essex	Hospital	Nurse	Band 5	Paediatrics		Yes	1 to 7 days		No	(Persistent) Cough, Breathlessness, Sore throat, Headache, Loss of sense of taste	No	No - I have NOT tested positive (e.g. tests all negative, awaiting results)	Yes	Yes	Inpatient ward (not designated for COVID-19)	No		No	No		No			No	No		No	1	0
5719	EngBa5719	22-05-20 16:53	38	Female	Yes		White				British, English, Northern Irish, Scottish, or Welsh			I live with 1 or more persons	Yes	Obesity	Never smoked	England	Greater London (inc. City of London)	Hospital	Healthcare Scientist (e.g. lab-based)	Band 8+	Paediatrics		Yes	1 to 7 days		No	Fever, (Persistent) Cough, Fatigue, Loss of sense of taste, Loss of sense of smell	No	No - I have NEVER BEEN tested	Yes	No		No		Yes	No		No			No	No	There is the possibility for misinterpreting data from this study. I am a healthcare scientist but I work in a patient facing role - as do a number of other healthcare scientists. It is a broad area. The responses I have given will be more akin to some allied health professions yet that is not my professional group. It is misleading to think that healthcare scientists all work in a lab.	No	1	0
5715	EngBa5715	22-05-20 16:51	33	Female	Yes		White				Another White background		Australian	I live with 1 or more persons	No	Lung disease (inc. asthma/COPD)	Never smoked	England	Greater London (inc. City of London)	Other	Occupational Therapist (OT)	Band 7	OTHER		No					No	No - I have NEVER BEEN tested	No	No		No		Yes	No		No			No	No		Yes	0	0
5716	EngBa5716	22-05-20 16:51	51	Female	Yes		White				British, English, Northern Irish, Scottish, or Welsh			I live with 1 or more persons	No	NONE of the above	Ex-smoker (more than 1 year)	England	Greater London (inc. City of London)	Hospital	OTHER	Band 7	OTHER		No					No	No - I have NOT tested positive (e.g. tests all negative, awaiting results)	Yes	No		No		Yes	No		No			No	No		No	0	0
5714	EngBa5714	22-05-20 16:51	37	Female	Yes		White				British, English, Northern Irish, Scottish, or Welsh			I live with 1 or more persons	Yes	NONE of the above	Ex-smoker (more than 1 year)	England	Greater London (inc. City of London)	Community healthcare facility	Midwife	Band 7	Women's Health		No					No	No - I have NEVER BEEN tested	Yes	No		No		Yes	No		No			No	No		Yes	0	0
5713	EngCo5713	22-05-20 16:51	45	Female	Yes		Prefer not to say							I live with 1 or more persons	Yes	NONE of the above	Never smoked	England	Kent	Community healthcare facility	Doctor	Consultant		Paediatrics	Yes	8 to 14 days		No	Fever, (Persistent) Cough, Breathlessness, Headache, Photophobia (pain in the eyes due to light), Muscle pain, Fatigue, Diarrhoea, Loss of sense of taste, Loss of sense of smell	No	No - I have NEVER BEEN tested	Yes	Yes	Clinic (outpatient/community)	No		Yes	No		No			No	No		Yes	1	0
5709	EngCo5709	22-05-20 16:50	43	Female	Yes		White				Irish			I live with 1 or more persons	Yes	NONE of the above	Never smoked	England	Greater London (inc. City of London)	Hospital	Doctor	Consultant		Clinical radiology	Yes	8 to 14 days		No	Fever, (Persistent) Cough, Breathlessness, Headache, Muscle pain, Fatigue, Loss of sense of taste, Loss of sense of smell	No	No - I have NEVER BEEN tested	Yes	Yes	Radiology (inc. interventional suites)	No		No	No		No			Yes	Yes		No	1	0
5711	EngBa5711	22-05-20 16:50	32	Female	Yes		White				British, English, Northern Irish, Scottish, or Welsh			I live with 1 or more persons	No	NONE of the above	Never smoked	England	Greater London (inc. City of London)	Hospital	Healthcare Scientist (e.g. lab-based)	Band 8+	OTHER		No					No	No - I have NEVER BEEN tested	Yes	No		No		Yes	No		No			No	No		No	0	0
5710	EngBa5710	22-05-20 16:50	27	Female	Yes		White				British, English, Northern Irish, Scottish, or Welsh			I live with 1 or more persons	No	NONE of the above	Never smoked	England	Greater London (inc. City of London)	Hospital	Physiotherapist	Band 6	Primary Care & Public Health		No					No	No - I have NEVER BEEN tested	Yes	Yes	COVID-19 pod/bay/ward, Intensive care (ICU)/High dependency unit (HDU)	No		Yes	Yes	FFP2/FFP3/N95/N100 face mask	No			Yes	No		No	0	0
5712	EngBa5712	22-05-20 16:50	39	Female	Yes		White				British, English, Northern Irish, Scottish, or Welsh			I live with 1 or more persons	Yes	NONE of the above	Never smoked	England	Greater London (inc. City of London)	Hospital	Healthcare Scientist (e.g. lab-based)	Band 8+	OTHER		No					No	No - I have NEVER BEEN tested	Yes	No		No		Yes	No		No			No	No		No	0	0
5703	EngCl5703	22-05-20 16:49	32	Female	Yes		White				Another White background		Spanish	I live with 1 or more persons	No	NONE of the above	Never smoked	England	Greater London (inc. City of London)	Hospital	Doctor	Clinical Fellow		Cardio-thoracic surgery	No					No	No - I have NEVER BEEN tested	No	No		Yes	Intubation, extubation and related procedures, e.g. manual ventilation and open suctioning of the respiratory tract (including the upper respiratory tract)	Yes	No		No			No	No		Yes	0	0
5704	EngBa5704	22-05-20 16:49	29	Female	Yes		White				British, English, Northern Irish, Scottish, or Welsh			I live alone		NONE of the above	Never smoked	England	Greater London (inc. City of London)	Hospital	Healthcare Scientist (e.g. lab-based)	Band 7	OTHER		Yes	1 to 7 days		No	Fever, (Persistent) Cough, Fatigue	No	No - I have NEVER BEEN tested	Yes	No		No		No	No		No			No	No	Since 1st Feb I took the train into work (Southeastern - packed trains for ~45 minutes), started working from home 12th March, became symptomatic 16th March, lockdown began at end of isolation period 23rd. Had a COVID test this week as invited by symptom tracker study which was negative, but not had a test related to my sickness period in March.	Yes	1	0
5707	EngBa5707	22-05-20 16:49	51	Female	Yes		White				British, English, Northern Irish, Scottish, or Welsh			I live with 1 or more persons	Yes	NONE of the above	Never smoked	England	Greater London (inc. City of London)	Hospital	Nurse	Band 7	OTHER		No					No	No - I have NEVER BEEN tested	No	No		No		No	No		No			No	No	I attended for mask fit testing but the trainer was off sick and no other sessions were arranged. I'm currently working from home as shielding and extremely vulnerable family member	No	0	0
5706	EngBa5706	22-05-20 16:49	59	Female	Yes		White				Another White background		British - Spanish	I live with 1 or more persons	No	NONE of the above	Never smoked	England	Greater London (inc. City of London)	Hospital	Speech and Language Therapist (SaLT)	Band 7	OTHER		No					No	No - I have NEVER BEEN tested	No	No		No		Yes	No		No			No	No		No	0	0
5705	EngBa5705	22-05-20 16:49	29	Male	Yes		White				Irish			I live with 1 or more persons	No	NONE of the above	Ex-smoker (more than 1 year)	England	Greater London (inc. City of London)	Hospital	Radiographer	Band 5	Medical		Yes	8 to 14 days		No	Fever, (Persistent) Cough, Breathlessness, Headache, Muscle pain, Fatigue, Diarrhoea, Loss of sense of taste, Loss of sense of smell	No	No - I have NEVER BEEN tested	Yes	Yes	COVID-19 pod/bay/ward, Clinic (inpatient), Clinic (outpatient/community), Emergency department (ED), Intensive care (ICU)/High dependency unit (HDU), Inpatient ward (not designated for COVID-19), Operating theatre, Radiology (inc. interventional suites)	Yes	High flow nasal oxygen (HFNO), High frequency oscillatory ventilation (HFOV), Induction of sputum, Intubation, extubation and related procedures, e.g. manual ventilation and open suctioning of the respiratory tract (including the upper respiratory tract), Nebulisers, Non-invasive ventilation (NIV); Bi-level positive airway pressure ventilation (BiPAP) and Continuous positive airway pressure venti…	Yes	Yes	Eye protection (visor/goggles), FFP2/FFP3/N95/N100 face mask	No			No	No		No	1	0
5708	EngBa5708	22-05-20 16:49	49	Male	Yes		White				Irish			I live with 1 or more persons	Yes	NONE of the above	Never smoked	England	Greater London (inc. City of London)	Hospital	Administrative Staff	Band 4	Medical		No					No	No - I have NEVER BEEN tested	Yes	No		No		No	No		No			No	No	Section 5 spins answers to sound as if I have access to sufficient PPE when in fact I have no access but also do not have face to fce contact with pts and therefore do not need PPE for work, survey should take account of this situation.	No	0	0
5701	EngBa5701	22-05-20 16:48	62	Female	Yes		White				British, English, Northern Irish, Scottish, or Welsh			I live alone		NONE of the above	Never smoked	England	Greater London (inc. City of London)	Hospital	Administrative Staff	Band 4	Women's Health		Yes	8 to 14 days		No	(Persistent) Cough, Sore throat, Headache, Fatigue	No	No - I have NEVER BEEN tested	Yes	No		No		No	No		No			No	No	I self-isolated back in March but am still feeling very fatigued.	Yes	1	0
5702	EngBa5702	22-05-20 16:48	48	Female	Yes		White				Another White background			I live with 1 or more persons	No	NONE of the above	Ex-smoker (more than 1 year)	England	Greater London (inc. City of London)	Hospital	Healthcare Scientist (e.g. lab-based)	Band 7	OTHER		No					No	No - I have NEVER BEEN tested	No	No		No		Yes	No		No			Yes	No		Yes	0	0
5697	EngBa5697	22-05-20 16:47	25	Female	Yes		White				British, English, Northern Irish, Scottish, or Welsh			I live with 1 or more persons	No	NONE of the above	Ex-smoker (more than 1 year)	England	Greater London (inc. City of London)	Hospital	Physiotherapist	Band 7	Women's Health		Yes	1 to 7 days		No	Fever, (Persistent) Cough, Breathlessness, Sore throat, Headache, Muscle pain, Fatigue, Nausea/vomiting	No	No - I have NEVER BEEN tested	No	Yes	COVID-19 pod/bay/ward, Intensive care (ICU)/High dependency unit (HDU)	Yes	Bronchoscopy and upper ENT airway procedures involving suctioning, Cardiopulmonary resuscitation (CPR), Induction of sputum, Intubation, extubation and related procedures, e.g. manual ventilation and open suctioning of the respiratory tract (including the upper respiratory tract), Nebulisers, Tracheotomy or tracheostomy procedures (insertion or open suctioning or removal)	Yes	Yes	Eye protection (visor/goggles), Gown, FFP2/FFP3/N95/N100 face mask	Yes	Sometimes	Lack of adequate PPE training, Under senior instruction	Yes	No	Frequently advised by senior management to treat patients without suffiicent PPE or without apropriate assessment of PPE	No	1	0
5695	EngBa5695	22-05-20 16:47	43	Female	Yes		White				British, English, Northern Irish, Scottish, or Welsh			I live with 1 or more persons	Yes	NONE of the above	Ex-smoker (more than 1 year)	England	Greater London (inc. City of London)	Hospital	Administrative Staff	Band 6	OTHER		No					No	No - I have NEVER BEEN tested	Yes	No		No		No	No		No			No	No		No	0	0
5696	EngSt5696	22-05-20 16:47	31	Female	Yes		White				British, English, Northern Irish, Scottish, or Welsh			I live with 1 or more persons	No	Heart disease (inc. heart attacks/angina)	Never smoked	England	Greater London (inc. City of London)	Hospital	Dentist	Staff/Associate Specialist	Dentistry		Yes	1 to 7 days		No	Breathlessness, Sore throat	No	No - I have NEVER BEEN tested	No	Yes	Clinic (outpatient/community), Intensive care (ICU)/High dependency unit (HDU)	Yes	Dental procedures (e.g. high-speed drilling), High flow nasal oxygen (HFNO), Induction of sputum, Intubation, extubation and related procedures, e.g. manual ventilation and open suctioning of the respiratory tract (including the upper respiratory tract), Non-invasive ventilation (NIV); Bi-level positive airway pressure ventilation (BiPAP) and Continuous positive airway pressure ventilation (CPAP)…	No	Yes	Hat, FFP2/FFP3/N95/N100 face mask	Yes	Sometimes	Lack of adequate PPE training, Lack of PPE availability, Patient not suspected or confirmed COVID-19 at the time, Under senior instruction	No	No	Advised to fit check only a mask, and used it on ITU. When fit tested for that mask I failed it.	Yes	1	0
5699	EngCT5699	22-05-20 16:47	34	Female	Yes		White				British, English, Northern Irish, Scottish, or Welsh			I live with 1 or more persons	Yes	NONE of the above		England	Greater London (inc. City of London)	Hospital	Doctor	CT/ACCS/ST1-2 or Trust Grade equivalent		Paediatrics	Yes	1 to 7 days		No	(Persistent) Cough, Headache, Fatigue, Loss of sense of smell	No	No - I have NEVER BEEN tested	No	Yes	Emergency department (ED)	No		Yes	No		No			No	No		No	1	0
5700	EngBa5700	22-05-20 16:47	43	Male	Yes		White				Another White background		Irish, Italian, English, Mauritius	I live with 1 or more persons	No	NONE of the above	Current smoker or Ex-smoker (within 1 year)	England	Greater London (inc. City of London)	Hospital	Nurse	Band 7	OTHER		No					No	No - I have NEVER BEEN tested	Yes	No		No		No	No		Yes	Sometimes	Lack of adequate PPE training, Lack of PPE availability	No	No		No	0	0
5698	EngBa5698	22-05-20 16:47	30	Female	Yes		Asian or Asian British	Indian						I live with 1 or more persons	No	NONE of the above	Never smoked	England	Greater London (inc. City of London)	Hospital	OTHER	Band 4	OTHER		Yes	8 to 14 days		No	(Persistent) Cough, Breathlessness, Sore throat, Headache, Muscle pain, Fatigue, Nausea/vomiting	No	No - I have NEVER BEEN tested	Yes	No		No		Yes	No		No			No	No	I've been working from home since 13-MAR-20 (redeployed from clinical trials to clinical admin duties).	Yes	1	0
5693	EngBa5693	22-05-20 16:46	43	Female	Yes		Asian or Asian British	Indian						I live with 1 or more persons	Yes	High blood pressure, Diabetes, Heart disease (inc. heart attacks/angina), Obesity	Never smoked	England	Greater London (inc. City of London)	Hospital	Nurse	Band 6	Medical		No					No	No - I have NEVER BEEN tested	No	No		No		No	No		No			No	No	I am shielding from April first week	No	0	0
5692	EngBa5692	22-05-20 16:46	31	Female	Yes		White				British, English, Northern Irish, Scottish, or Welsh			I live with 1 or more persons	No	NONE of the above	Current smoker or Ex-smoker (within 1 year)	England	Greater London (inc. City of London)	Hospital	Nurse	Band 7	Paediatrics		No					No	No - I have NEVER BEEN tested	No	Yes	COVID-19 pod/bay/ward	Yes	High flow nasal oxygen (HFNO), Nebulisers, Non-invasive ventilation (NIV); Bi-level positive airway pressure ventilation (BiPAP) and Continuous positive airway pressure ventilation (CPAP), Tracheotomy or tracheostomy procedures (insertion or open suctioning or removal)	Yes	No		Yes	Sometimes	Patient not suspected or confirmed COVID-19 at the time	Yes	No		Yes	0	0
5691	EngBa5691	22-05-20 16:46	32	Female	Yes		Asian or Asian British	Indian						I live with 1 or more persons	No	Obesity	Never smoked	England	Greater London (inc. City of London)	Hospital	OTHER	Band 6	Medical		Yes	More than 14 days	17	Yes	Fever, (Persistent) Cough, Photophobia (pain in the eyes due to light), Muscle pain, Fatigue, Nausea/vomiting, Diarrhoea, Loss of sense of taste, Loss of sense of smell	No	Yes - Oral/Nasal swab	Yes	No		No		No	No		No			No	No		Yes	1	1
5694	EngBa5694	22-05-20 16:46	31	Female	Yes		White				British, English, Northern Irish, Scottish, or Welsh			I live with 1 or more persons	No	NONE of the above	Never smoked	England	Surrey	Hospital	Dietician	Band 7	Paediatrics		No					No	No - I have NEVER BEEN tested	Yes	Yes	OTHER	No		Yes	No		No			No	No		No	0	0
5690	EngBa5690	22-05-20 16:46	45	Male	Yes		Black, African, Black British or Caribbean		Caribbean					I live alone		High blood pressure, Diabetes, Lung disease (inc. asthma/COPD), Obesity	Never smoked	England	Greater London (inc. City of London)	Hospital	Administrative Staff	Band 4	OTHER		Yes	8 to 14 days		Yes	(Persistent) Cough, Breathlessness	No	No - I have NOT tested positive (e.g. tests all negative, awaiting results)	Yes	No		No		No	No		No			No	No		Yes	1	0
5685	EngBa5685	22-05-20 16:45	27	Female	Yes		White				Another White background		Australian	I live with 1 or more persons	No	NONE of the above	Never smoked	England	Greater London (inc. City of London)	Hospital	Speech and Language Therapist (SaLT)	Band 6	Medical		No					No	No - I have NEVER BEEN tested	No	Yes	COVID-19 pod/bay/ward, Intensive care (ICU)/High dependency unit (HDU), Inpatient ward (not designated for COVID-19)	Yes	OTHER	Yes	No		Yes	Rarely	Patient not suspected or confirmed COVID-19 at the time	No	No		No	0	0
5686	EngBa5686	22-05-20 16:45	42	Female	Yes		Another ethnic group					Another ethnic background	Latinoamerican. Mexican.	I live with 1 or more persons	No	NONE of the above	Ex-smoker (more than 1 year)	England	Greater London (inc. City of London)	Hospital	Physiotherapist	Band 6	OTHER		No					No	No - I have NEVER BEEN tested	Yes	Yes	COVID-19 pod/bay/ward, Clinic (outpatient/community), Intensive care (ICU)/High dependency unit (HDU)	Yes	Induction of sputum, Nebulisers, Non-invasive ventilation (NIV); Bi-level positive airway pressure ventilation (BiPAP) and Continuous positive airway pressure ventilation (CPAP)	Yes	Yes	FFP2/FFP3/N95/N100 face mask	No			No	No		Yes	0	0
5687	EngBa5687	22-05-20 16:45	56	Female	Yes		White				British, English, Northern Irish, Scottish, or Welsh			I live with 1 or more persons	No	NONE of the above	Current smoker or Ex-smoker (within 1 year)	England	Greater London (inc. City of London)	Community healthcare facility	Midwife	Band 6	Women's Health		No					No	No - I have NEVER BEEN tested	No	No		No		No	No		No			Yes	No		No	0	0
5688	EngFo5688	22-05-20 16:45	64	Male	Yes		White				British, English, Northern Irish, Scottish, or Welsh			I live with 1 or more persons	No	High blood pressure, Diabetes, Cancer	Never smoked	England	Greater London (inc. City of London)	Hospital	Doctor	Foundation Year		Paediatrics	No					No	No - I have NEVER BEEN tested	Yes	No		No		Yes	No		No			No	No		No	0	0
5689	EngBa5689	22-05-20 16:45	27	Female	Yes		White				Another White background		Italian	I live alone		NONE of the above	Never smoked	England	Greater London (inc. City of London)	Hospital	Midwife	Band 6	Women's Health		Yes	8 to 14 days		No	Fever, (Persistent) Cough, Muscle pain, Fatigue, Loss of sense of taste, Loss of sense of smell	No	No - I have NEVER BEEN tested	Yes	No		No		Yes	No		No			No	No		No	1	0
5684	EngBa5684	22-05-20 16:44	30	Female	Yes		White				British, English, Northern Irish, Scottish, or Welsh			I live with 1 or more persons	No	Lung disease (inc. asthma/COPD)	Ex-smoker (more than 1 year)	England	Greater London (inc. City of London)	Hospital	Administrative Staff	Band 8+	Paediatrics		No					No	No - I have NEVER BEEN tested	Yes	No		No		Yes	No		No			No	No	I have been redeployed to do various other different tasks different to my normal work, Clinical Support Worker, collecting dirty scrubs and fit testing. It might be worthwhile adding questions that relate to redeployment.	No	0	0
5683	EngBa5683	22-05-20 16:44	64	Female	Yes		White				British, English, Northern Irish, Scottish, or Welsh			I live with 1 or more persons	Yes	NONE of the above	Ex-smoker (more than 1 year)	England	Greater London (inc. City of London)	Hospital	Nurse	Band 7	OTHER		No					No	No - I have NEVER BEEN tested	Yes	Yes	Endoscopy unit (upper respiratory, ENT or upper GI endoscopy)	Yes	Upper gastro-intestinal endoscopy where there is open suctioning of the upper respiratory tract	Yes	No		No			No	No		Yes	0	0
5681	EngBa5681	22-05-20 16:44	32	Female	Yes		Black, African, Black British or Caribbean		African					I live alone		NONE of the above	Never smoked	England	Greater London (inc. City of London)	Hospital	Nurse	Band 7	Medical		Yes	1 to 7 days		No	(Persistent) Cough, Breathlessness, Sore throat, Headache, Muscle pain, Fatigue	No	No - I have NEVER BEEN tested	Yes	Yes	COVID-19 pod/bay/ward	Yes	Bronchoscopy and upper ENT airway procedures involving suctioning, High flow nasal oxygen (HFNO), Nebulisers	Yes	No		No			Yes	No		No	1	0
5682	EngBa5682	22-05-20 16:44	45	Female	Yes		White				Another White background		Italian/English	I live with 1 or more persons	Yes	NONE of the above	Ex-smoker (more than 1 year)	England	Greater London (inc. City of London)	Hospital	Nurse	Band 8+	OTHER		No					No	No - I have NEVER BEEN tested	Yes	Yes	OTHER	No		Yes	No		No			No	No		Yes	0	0
5677	EngBa5677	22-05-20 16:44	57	Female	Yes		White				British, English, Northern Irish, Scottish, or Welsh			I live alone		Obesity	Ex-smoker (more than 1 year)	England	Greater London (inc. City of London)	Hospital	Nurse	Band 8+	Surgical		No					No	No - I have NEVER BEEN tested	Yes	No		No		Yes	No		No			No	No		Yes	0	0
5678	EngBa5678	22-05-20 16:44	29	Female	Yes		Asian or Asian British	Indian						I live with 1 or more persons	No	NONE of the above	Never smoked	England	West Midlands	Hospital	Healthcare Scientist (e.g. lab-based)	Band 6	Paediatrics		No					No	No - I have NOT tested positive (e.g. tests all negative, awaiting results)	Yes	Yes	Clinic (outpatient/community)	No		Yes	No		No			No	No		Yes	0	0
5680	EngBa5680	22-05-20 16:44	29	Male	Yes		White				British, English, Northern Irish, Scottish, or Welsh			I live with 1 or more persons	No	High blood pressure, Obesity	Ex-smoker (more than 1 year)	England	Greater London (inc. City of London)	Hospital	Administrative Staff	Band 4	OTHER		Yes	1 to 7 days		No	Nausea/vomiting, Diarrhoea	No	No - I have NEVER BEEN tested	Yes	No		No		Yes	No		No			No	No	I developed the symptoms described above 48 hours after returning from Japan, with only one day of work in between. My work involves me sharing a space with Doctors who have may have just been in close contact with confirmed COVID patients (while using adequate PPE).	Yes	1	0
5679	EngBa5679	22-05-20 16:44	43	Female	Yes		White				Irish			I live with 1 or more persons	Yes	NONE of the above	Ex-smoker (more than 1 year)	England	Greater London (inc. City of London)	Hospital	Radiographer	Band 7	OTHER		No					No	No - I have NEVER BEEN tested	No	Yes	OTHER	No		No	No		No			No	No		No	0	0
5673	EngCo5673	22-05-20 16:43	49	Male	Yes		Mixed or multiple ethnic groups			Asian and White				I live with 1 or more persons	Yes	Diabetes	Never smoked	England	Greater London (inc. City of London)	Hospital	Doctor	Consultant		General (internal) medicine	No					No	No - I have NOT tested positive (e.g. tests all negative, awaiting results)	No	Yes	COVID-19 pod/bay/ward, Emergency department (ED), Intensive care (ICU)/High dependency unit (HDU), Inpatient ward (not designated for COVID-19)	No		Yes	No		No			No	No		No	0	0
5676	EngBa5676	22-05-20 16:43	58	Male	Yes		White				Another White background			I live with 1 or more persons	No	NONE of the above	Ex-smoker (more than 1 year)	England	Greater London (inc. City of London)	Hospital	Nurse	Band 5	Medical		Yes	1 to 7 days		No	Fever, (Persistent) Cough	No	No - I have NEVER BEEN tested	No	No		No		Yes	No		No			No	No		No	1	0
5674	EngBa5674	22-05-20 16:43	42	Female	Yes		White				British, English, Northern Irish, Scottish, or Welsh			I live with 1 or more persons	Yes	NONE of the above	Never smoked	England	Greater London (inc. City of London)	Hospital	Speech and Language Therapist (SaLT)	Band 7	Medical		Yes	8 to 14 days		No	(Persistent) Cough, Breathlessness, Fatigue	No	No - I have NEVER BEEN tested	Yes	Yes	Intensive care (ICU)/High dependency unit (HDU)	Yes	Induction of sputum, Tracheotomy or tracheostomy procedures (insertion or open suctioning or removal)	Yes	No		No			No	No		No	1	0
5675	EngBa5675	22-05-20 16:43	26	Female	Yes		White				British, English, Northern Irish, Scottish, or Welsh			I live with 1 or more persons	No	NONE of the above	Never smoked	England	Greater London (inc. City of London)	Hospital	Healthcare Scientist (e.g. lab-based)	Band 6	OTHER		No					No	No - I have NEVER BEEN tested	No	No		No		Yes	No		No			Yes	No		Yes	0	0
5668	EngBa5668	22-05-20 16:42	49	Male	Yes		Asian or Asian British	Indian						I live with 1 or more persons	Yes	Diabetes	Ex-smoker (more than 1 year)	England	Greater London (inc. City of London)	Hospital	Radiographer	Band 8+	OTHER		No					No	No - I have NEVER BEEN tested	No	Yes	Radiology (inc. interventional suites)	No		Yes	Yes	Eye protection (visor/goggles), Hat, Gown, FFP2/FFP3/N95/N100 face mask , Powered Air Purifying Respiratory (PAPR)	Yes	Rarely	Lack of PPE availability, Patient not suspected or confirmed COVID-19 at the time	No	No		No	0	0
5669	EngBa5669	22-05-20 16:42	27	Male	Yes		White				Another White background			I live alone		NONE of the above	Never smoked	England	Greater London (inc. City of London)	Hospital	Administrative Staff	Band 6	OTHER		Yes	8 to 14 days		Yes	Headache, Fatigue, Loss of sense of smell	No	Yes - Blood test	Yes	No		No		No	No		No			No	No		No	1	1
5670	EngBa5670	22-05-20 16:42	33	Female	Yes		White				Another White background		Polish	I live with 1 or more persons	No	NONE of the above	Current smoker or Ex-smoker (within 1 year)	England	Greater London (inc. City of London)	Hospital	OTHER	Band 6	OTHER		No					No	No - I have NEVER BEEN tested	Yes	No		No		No	No		No			No	No		Yes	0	0
5672	EngBa5672	22-05-20 16:42	56	Female	Yes		White				British, English, Northern Irish, Scottish, or Welsh			I live with 1 or more persons	No	NONE of the above	Never smoked	England	Greater London (inc. City of London)	Hospital	Administrative Staff	Band 8+	OTHER		No					No	No - I have NEVER BEEN tested	Yes	No		No		No	No		No			No	No	my job doesn't involve contact with patients so section 5 isn't relevant	Yes	0	0
5671	EngBa5671	22-05-20 16:42	34	Female	Yes		White				Another White background			I live with 1 or more persons	No	NONE of the above	Never smoked	England	Greater London (inc. City of London)	Hospital	Nurse	Band 6	Medical		Yes	More than 14 days	17	No	(Persistent) Cough, Breathlessness, Sore throat, Headache, Muscle pain, Fatigue	No	No - I have NEVER BEEN tested	Yes	Yes	COVID-19 pod/bay/ward, Clinic (inpatient), Clinic (outpatient/community), Day case surgery unit, Inpatient ward (not designated for COVID-19)	No		Yes	No		No			No	No		Yes	1	0
5664	EngBa5664	22-05-20 16:41	58	Female	Yes		White				British, English, Northern Irish, Scottish, or Welsh			I live with 1 or more persons	No	NONE of the above	Ex-smoker (more than 1 year)	England	Greater London (inc. City of London)	Community healthcare facility	Nurse	Band 7	Paediatrics		No					No	No - I have NEVER BEEN tested	No	No		No		Yes	No		No			No	No		No	0	0
5665	EngBa5665	22-05-20 16:41	29	Female	Yes		Asian or Asian British	Chinese						I live with 1 or more persons	No	NONE of the above	Never smoked	England	Greater London (inc. City of London)	Hospital	OTHER	Band 6	Medical		Yes	1 to 7 days		No	(Persistent) Cough, Muscle pain, Fatigue, Loss of sense of taste, Loss of sense of smell	No	No - I have NEVER BEEN tested	Yes	No		No		Yes	No		No			No	No		No	1	0
5666	EngBa5666	22-05-20 16:41	42	Female	Yes		Asian or Asian British	Indian						I live with 1 or more persons	Yes	NONE of the above	Never smoked	England	Greater London (inc. City of London)	Hospital	Pharmacist	Band 8+	Pharmacy		Yes	8 to 14 days		No	Fever, (Persistent) Cough, Breathlessness, Headache, Muscle pain, Fatigue, Diarrhoea	No	No - I have NEVER BEEN tested	Yes	Yes	COVID-19 pod/bay/ward	No		Yes	No		No			No	No		No	1	0
5662	EngBa5662	22-05-20 16:41	39	Female	Yes		White				British, English, Northern Irish, Scottish, or Welsh			I live with 1 or more persons	Yes	Obesity	Never smoked	England	Greater London (inc. City of London)	Hospital	Radiographer	Band 8+	OTHER		No					No	No - I have NEVER BEEN tested	No	No		No		Yes	No		No			No	No		No	0	0
5663	EngBa5663	22-05-20 16:41	33	Female	Yes		Asian or Asian British	Indian						I live with 1 or more persons	No	NONE of the above		England	Greater London (inc. City of London)	Hospital	Administrative Staff	Band 5	OTHER		Yes	1 to 7 days		No	Loss of sense of taste, Loss of sense of smell	No	No - I have NEVER BEEN tested	Yes	No		No		No	No		No			No	No		No	1	0
5667	EngBa5667	22-05-20 16:41	37	Female	Yes		White				Irish			I live alone		NONE of the above	Never smoked	England	Greater London (inc. City of London)	Hospital	Psychologist	Band 7	Paediatrics		Yes	1 to 7 days		No	Sore throat, Headache, Muscle pain, Fatigue	No	No - I have NEVER BEEN tested	Yes	No		No		Yes	No		No			No	No		No	1	0
5658	EngBa5658	22-05-20 16:40	26	Female	Yes		White				Irish			I live with 1 or more persons	No	NONE of the above	Never smoked	England	Greater London (inc. City of London)	Hospital	Nurse	Band 5	OTHER		No					No	No - I have NEVER BEEN tested	Yes	No		No		Yes	No		No			No	No		No	0	0
5660	EngBa5660	22-05-20 16:40	27	Male	Yes		White				British, English, Northern Irish, Scottish, or Welsh			I live with 1 or more persons	No	NONE of the above	Never smoked	England	Greater London (inc. City of London)	Hospital	Physiotherapist	Band 6	OTHER		No					No	No - I have NEVER BEEN tested	Yes	Yes	COVID-19 pod/bay/ward, Inpatient ward (not designated for COVID-19)	Yes	Nebulisers, OTHER	Yes	No		Yes	Rarely	Patient not suspected or confirmed COVID-19 at the time	No	No		No	0	0
5659	EngBa5659	22-05-20 16:40	30	Male	Yes		White				Another White background		Australian	I live with 1 or more persons	Yes	NONE of the above	Never smoked	England	Surrey	Community healthcare facility	Physiotherapist	Band 7	OTHER		No					No	No - I have NEVER BEEN tested	No	Yes	COVID-19 pod/bay/ward	No		Yes	No		No			No	No		No	0	0
5661	EngCo5661	22-05-20 16:40	38	Female	Yes		White				British, English, Northern Irish, Scottish, or Welsh			I live with 1 or more persons	No	Lung disease (inc. asthma/COPD)	Never smoked	England	Greater London (inc. City of London)	Hospital	Doctor	Consultant		Paediatric cardiology	No					No	No - I have NEVER BEEN tested	Yes	No		No		Yes	No		No			Yes	No	I worked from home for a few weeks now back in. At the beginning we were told we didn’t have to wear PPE in clinic which then changed so yes at the beginning we did not have enough PPE to see and scan children.	Yes	0	0
5657	EngBa5657	22-05-20 16:39	53	Female	Yes		White				British, English, Northern Irish, Scottish, or Welsh			I live alone		NONE of the above	Never smoked	England	Greater London (inc. City of London)	Hospital	Nurse	Band 7	Medical		No					No	No - I have NEVER BEEN tested	Yes	Yes	COVID-19 pod/bay/ward, Intensive care (ICU)/High dependency unit (HDU), Inpatient ward (not designated for COVID-19)	Yes	Cardiopulmonary resuscitation (CPR), High flow nasal oxygen (HFNO), Intubation, extubation and related procedures, e.g. manual ventilation and open suctioning of the respiratory tract (including the upper respiratory tract), Nebulisers	Yes	No		Yes	Rarely	Patient not suspected or confirmed COVID-19 at the time	No	No		Yes	0	0
5654	EngBa5654	22-05-20 16:38	27	Female	Yes		White				British, English, Northern Irish, Scottish, or Welsh			I live with 1 or more persons	No	NONE of the above		England	Greater London (inc. City of London)	Hospital	Administrative Staff	Band 5	OTHER		No					No	No - I have NEVER BEEN tested	Yes	No		No		No	No		No			No	No	It'd be good if admin staff would be also PPE tested and allowed to use face masks; I was based next to a covid ward and had to go in numerous times but when I asked for PPE I was rudely declined	Yes	0	0
5655	EngBa5655	22-05-20 16:38	41	Female	Yes		White				British, English, Northern Irish, Scottish, or Welsh			I live with 1 or more persons	Yes	NONE of the above	Never smoked	England	Greater London (inc. City of London)	Hospital	Healthcare Scientist (e.g. lab-based)	Band 7	OTHER		Yes	1 to 7 days		No	(Persistent) Cough, Sore throat, Headache, Muscle pain, Fatigue, Loss of sense of smell	No	No - I have NEVER BEEN tested	Yes	No		No		No	No		No			No	No	Have you had sufficient PPE training was not really applicable as I am not in a patient-facing role therefore have not been given PPE to use.	No	1	0
5656	EngBa5656	22-05-20 16:38	42	Female	Yes		White				British, English, Northern Irish, Scottish, or Welsh			I live with 1 or more persons	Yes	Neurological disease (inc. stroke)	Never smoked	England	Essex	Hospital	Technician (Clinical)	Band 3	Surgical		No					No	No - I have NEVER BEEN tested	Yes	No		No		No	No		No			No	No	I am deaf so I need clear masks	No	0	0
5653	EngBa5653	22-05-20 16:37	33	Female	Yes		White				British, English, Northern Irish, Scottish, or Welsh			I live with 1 or more persons	Yes	Obesity	Current smoker or Ex-smoker (within 1 year)	England	Greater London (inc. City of London)	Community healthcare facility	Nurse	Band 5	Primary Care & Public Health		No					No	No - I have NOT tested positive (e.g. tests all negative, awaiting results)	No	Yes	Clinic (outpatient/community)	No		No	No		No			Yes	No		Yes	0	0
5652	EngBa5652	22-05-20 12:44	37	Female	Yes		White				Another White background			I live with 1 or more persons	No	NONE of the above	Never smoked	England	Greater London (inc. City of London)	Hospital	Nurse	Band 5	Surgical		No					No	No - I have NEVER BEEN tested	Yes	Yes	Intensive care (ICU)/High dependency unit (HDU)	Yes	Intubation, extubation and related procedures, e.g. manual ventilation and open suctioning of the respiratory tract (including the upper respiratory tract), Nebulisers, Tracheotomy or tracheostomy procedures (insertion or open suctioning or removal)	Yes	No		No			No	No	I felt supported during this period from EW1 staff and Clinical Educators	No	0	0
5651	EngGP5651	22-05-20 12:02	48	Male	Yes		Asian or Asian British	Indian						I live with 1 or more persons	Yes	NONE of the above	Ex-smoker (more than 1 year)	England	Hertfordshire	Other	Doctor	GP (Sessional/Salaried/Partner)		General practice	No					No	No - I have NEVER BEEN tested	No	No		No		No	No		No			Yes	No	No	Yes	0	0
5650	EngBa5650	22-05-20 11:12	42	Female	Yes		Asian or Asian British	Indian						I live with 1 or more persons	Yes	NONE of the above	Never smoked	England	Tyne and Wear	Hospital	Nurse	Band 5	Surgical		Yes	8 to 14 days		No	Fever, Sore throat, Headache, Muscle pain	No	No - I have NEVER BEEN tested	No	Yes	Operating theatre	No		Yes	Yes	Powered Air Purifying Respiratory (PAPR)	Yes	Often	Lack of PPE availability, Patient not suspected or confirmed COVID-19 at the time, Under senior instruction	Yes	No		Yes	1	0
5649	NorBa5649	22-05-20 7:31	25	Female	Yes		White				Irish			I live with 1 or more persons	No	Obesity	Never smoked	Northern Ireland	Armagh	Hospital	Radiographer	Band 6	OTHER		Yes	More than 14 days	16	No	Sore throat, Headache, Fatigue, Nausea/vomiting, Diarrhoea	No	No - I have NEVER BEEN tested	No	Yes	COVID-19 pod/bay/ward, Emergency department (ED), Radiology (inc. interventional suites)	No		Yes	Yes	Eye protection (visor/goggles), FFP2/FFP3/N95/N100 face mask	Yes	Sometimes	Lack of PPE availability, Under senior instruction	Yes	No		No	1	0
5648	EngBa5648	22-05-20 7:23	57	Female	Yes		White				British, English, Northern Irish, Scottish, or Welsh			I live with 1 or more persons	No	NONE of the above	Ex-smoker (more than 1 year)	England	Greater London (inc. City of London)	Hospital	Nurse	Band 7	Prehospital & Emergency Services		Yes	1 to 7 days		No	(Persistent) Cough, Sore throat, Headache, Muscle pain, Fatigue, Diarrhoea	No	No - I have NEVER BEEN tested	Yes	Yes	Emergency department (ED)	No		Yes	No		Yes	Sometimes	Patient not suspected or confirmed COVID-19 at the time	Yes	No		Yes	1	0
5647	EngBa5647	21-05-20 22:23	41	Female	Yes		White				Another White background		East European	I live with 1 or more persons	Yes	NONE of the above		England	Kent	Hospital	Radiographer	Band 5	OTHER		No					No	No - I have NEVER BEEN tested	No	No		No		Yes	No		No			No	No		Yes	0	0
5646	EngCo5646	21-05-20 21:13	42	Female	Yes		White				British, English, Northern Irish, Scottish, or Welsh			I live with 1 or more persons	Yes	Obesity	Never smoked	England	Lancashire	Hospital	Doctor	Consultant		Palliative medicine	Yes	1 to 7 days		Yes	Fever, (Persistent) Cough, Breathlessness, Sore throat, Headache, Muscle pain, Fatigue	No	Yes - Oral/Nasal swab	No	Yes	COVID-19 pod/bay/ward, Inpatient ward (not designated for COVID-19)	No		Yes	No		No			No	No	In early weeks of pandemic PPE only used the direct patient care. Therefore in areas such as ward office/ nursing station staff were not wearing masks on COVID wards (patients behind closed doors). This felt risky, high level staff infection. Guidancece has since changed. I suspect I was infected in communal staff areas, rather than delivering patient care.	Yes	1	1
5645	EngBa5645	21-05-20 20:57	36	Female	Yes		White				British, English, Northern Irish, Scottish, or Welsh			I live with 1 or more persons	Yes	NONE of the above	Never smoked	England	Lancashire	Hospital	Nurse	Band 7	Medical		Yes	1 to 7 days		No	(Persistent) Cough, Loss of sense of taste	No	No - I have NOT tested positive (e.g. tests all negative, awaiting results)	No	Yes	COVID-19 pod/bay/ward, Clinic (inpatient), Intensive care (ICU)/High dependency unit (HDU), Inpatient ward (not designated for COVID-19), Operating theatre	Yes	High flow nasal oxygen (HFNO), Induction of sputum, Intubation, extubation and related procedures, e.g. manual ventilation and open suctioning of the respiratory tract (including the upper respiratory tract), Non-invasive ventilation (NIV); Bi-level positive airway pressure ventilation (BiPAP) and Continuous positive airway pressure ventilation (CPAP), Tracheotomy or tracheostomy procedures (inse…	Yes	Yes	Eye protection (visor/goggles), FFP2/FFP3/N95/N100 face mask	No			Yes	No		Yes	1	0
5644	EngBa5644	21-05-20 20:54	54	Female	Yes		White				British, English, Northern Irish, Scottish, or Welsh			I live with 1 or more persons	Yes	Kidney disease	Ex-smoker (more than 1 year)	England	Tyne and Wear	Hospital	Nurse	Band 6	Medical		Yes	More than 14 days	60	No	Fever, Breathlessness, Sore throat, Headache, Muscle pain, Fatigue, Nausea/vomiting, Diarrhoea, Loss of sense of taste	No	Yes - Oral/Nasal swab	No	Yes	COVID-19 pod/bay/ward	Yes	High flow nasal oxygen (HFNO), Nebulisers	Yes	No		No			No	No		No	1	1
5643	WalBa5643	21-05-20 20:43	45	Female	Yes		White				British, English, Northern Irish, Scottish, or Welsh			I live with 1 or more persons	No	NONE of the above	Current smoker or Ex-smoker (within 1 year)	Wales	Newport	Hospital	Nurse	Band 7	Medical		No					No	No - I have NEVER BEEN tested	No	Yes	Clinic (outpatient/community), Home visits, Inpatient ward (not designated for COVID-19)	No		Yes	No		No			Yes	No		No	0	0
5642	EngBa5642	21-05-20 20:41	41	Female	Yes		White				British, English, Northern Irish, Scottish, or Welsh			I live with 1 or more persons	Yes	Immunosuppression	Never smoked	England	Essex	Hospital	Nurse	Band 5	Medical		No					No	No - I have NEVER BEEN tested	No	No		No		Yes	No		No			No	No		No	0	0
5641	EngBa5641	21-05-20 20:34	33	Female	Yes		White				British, English, Northern Irish, Scottish, or Welsh			I live with 1 or more persons	No	NONE of the above	Never smoked	England	Tyne and Wear	Hospital	Nurse	Band 5	Paediatrics		No					No	No - I have NEVER BEEN tested	No	Yes	COVID-19 pod/bay/ward	No		Yes	No		No			No	No		No	0	0
5640	EngBa5640	21-05-20 16:19	49	Female	Yes		White				Another White background			I live with 1 or more persons	Yes	NONE of the above	Never smoked	England	Greater London (inc. City of London)	Hospital	Nurse	Band 7	OTHER		No					No	No - I have NEVER BEEN tested	No	Yes	COVID-19 pod/bay/ward	Yes	Nebulisers	Yes	Yes	Eye protection (visor/goggles), Hat, Gown	Yes	Rarely	Lack of PPE availability	No	No		No	0	0
5639	EngBa5639	21-05-20 15:00	41	Male	Yes		White				British, English, Northern Irish, Scottish, or Welsh			I live with 1 or more persons	Yes	NONE of the above	Never smoked	England	Lancashire	Hospital	OTHER	Band 7	OTHER		No					No	No - I have NEVER BEEN tested	No	Yes	COVID-19 pod/bay/ward, OTHER	Yes	Surgery and post mortem procedures involving high-speed devices	Yes	No		No			No	No	I manage three mortuaries and been in contact with numerous deceased patients with positive COVID-19	No	0	0
5638	EngBa5638	21-05-20 14:55	22	Female	Yes		White				Another White background		European	I live with 1 or more persons	Yes	NONE of the above	Never smoked	England	Greater London (inc. City of London)	Hospital	Radiographer	Band 5	Medical		No					No	No - I have NEVER BEEN tested	Yes	Yes	Clinic (outpatient/community)	No		Yes	No		No			No	No		No	0	0
5637	EngBa5637	21-05-20 14:45	45	Male	Yes		White				British, English, Northern Irish, Scottish, or Welsh			I live with 1 or more persons	No	NONE of the above	Ex-smoker (more than 1 year)	England	Greater London (inc. City of London)	Hospital	Radiographer	Band 7	OTHER		Yes	More than 14 days	21	No	Fever, (Persistent) Cough, Headache, Fatigue, Nausea/vomiting, Diarrhoea, Loss of sense of taste, Loss of sense of smell	No	Yes - Oral/Nasal swab	Yes	Yes	Clinic (outpatient/community), OTHER	No		Yes	Yes	Eye protection (visor/goggles), Hat, Gown, Plastic apron, Gloves, Surgical face mask (Standard), Surgical face mask (Fluid-resistant, Type IIR), FFP2/FFP3/N95/N100 face mask , Powered Air Purifying Respiratory (PAPR)	Yes	Sometimes	Lack of PPE availability, Patient not suspected or confirmed COVID-19 at the time, OTHER	Yes	No	We only got PPE towards the end of March so i ticked all the PPE items in the Lack of Access section. Lockdown had already been implemented at least 2 weeks before we had PPE. We only found out some patients had covid a few days after the finished treatment.	Yes	1	1
5636	EngBa5636	21-05-20 13:45	33	Female	Yes		White				British, English, Northern Irish, Scottish, or Welsh			I live alone		Lung disease (inc. asthma/COPD)	Ex-smoker (more than 1 year)	England	Greater London (inc. City of London)	Hospital	Nurse	Band 7	Mental Health		Yes	1 to 7 days		No	(Persistent) Cough	No	No - I have NOT tested positive (e.g. tests all negative, awaiting results)	Yes	Yes	COVID-19 pod/bay/ward, Inpatient ward (not designated for COVID-19)	No		Yes	No		No			No	No	The social distancing measures being put in place are often not realistic and are going to have a detrimental impact on our team working.	No	1	0
5635	EngBa5635	21-05-20 12:33	59	Female	Yes		White				British, English, Northern Irish, Scottish, or Welsh			I live with 1 or more persons	No	NONE of the above	Never smoked	England	Greater London (inc. City of London)	Hospital	Radiographer	Band 7	OTHER		Yes	1 to 7 days		No	(Persistent) Cough, Headache, Muscle pain, Loss of sense of taste, Loss of sense of smell	No	No - I have NEVER BEEN tested	Yes	Yes	Clinic (outpatient/community), Radiology (inc. interventional suites)	No		Yes	No		No			No	No	PPE provided after 23/03/202 ONLY	Yes	1	0
5634	EngBa5634	21-05-20 12:30	49	Female	Yes		White				British, English, Northern Irish, Scottish, or Welsh			I live alone		NONE of the above	Never smoked	England	Greater London (inc. City of London)	Hospital	Radiographer	Band 6	OTHER		No					No	No - I have NEVER BEEN tested	Yes	Yes	Clinic (outpatient/community)	No		No	Yes	Eye protection (visor/goggles), Plastic apron, Surgical face mask (Fluid-resistant, Type IIR)	Yes	Sometimes	Lack of PPE availability	No	No	I beleive we may have started using standard suspected /confirmed CV-19 (non aerosol generating procedures) from the 23rd March, prior to that there was nothing in place.	Yes	0	0
5633	EngBa5633	21-05-20 12:23	43	Male	Yes		White				British, English, Northern Irish, Scottish, or Welsh			I live with 1 or more persons	Yes	NONE of the above	Ex-smoker (more than 1 year)	England	Lancashire	Hospital	Operating Department Practitioner (ODP)	Band 5	Surgical		No					No	No - I have NEVER BEEN tested	No	Yes	Intensive care (ICU)/High dependency unit (HDU), Maternity unit/Labour ward, Operating theatre	Yes	Intubation, extubation and related procedures, e.g. manual ventilation and open suctioning of the respiratory tract (including the upper respiratory tract), Nebulisers, Tracheotomy or tracheostomy procedures (insertion or open suctioning or removal)	Yes	Yes	Hat, Gown, FFP2/FFP3/N95/N100 face mask	No			No	Yes	General rules keep changing with ppe and trusts are now retesting staff after 8 weeks of mask use	Yes	0	0
5632	EngBa5632	21-05-20 12:16	44	Female	Yes		White				British, English, Northern Irish, Scottish, or Welsh			I live with 1 or more persons	No	NONE of the above	Ex-smoker (more than 1 year)	England	Kent	Hospital	Radiographer	Band 7	Medical		No					No	No - I have NEVER BEEN tested	No	No		No		Yes	No		No			No	No		No	0	0
5631	EngBa5631	21-05-20 11:35	41	Female	Yes		White				British, English, Northern Irish, Scottish, or Welsh			I live with 1 or more persons	No	High blood pressure, Diabetes, Obesity	Ex-smoker (more than 1 year)	England	Cornwall	Hospital	Nurse	Band 6	Surgical		No					No	No - I have NEVER BEEN tested	No	No		Yes	Bronchoscopy and upper ENT airway procedures involving suctioning, Dental procedures (e.g. high-speed drilling), Intubation, extubation and related procedures, e.g. manual ventilation and open suctioning of the respiratory tract (including the upper respiratory tract), Surgery and post mortem procedures involving high-speed devices, Tracheotomy or tracheostomy procedures (insertion or open suctio…	Yes	No		No			No	No	Although I have always managed to have the correct ppe, I have had to go to different departments to source it as some departments did not have enough	No	0	0
5630	EngBa5630	21-05-20 11:32	43	Female	Yes		Black, African, Black British or Caribbean		Caribbean					I live with 1 or more persons	Yes	NONE of the above	Never smoked	England	Kent	Hospital	Radiographer	Band 6	OTHER		Yes	1 to 7 days		No	Sore throat, Headache, Fatigue	No	No - I have NEVER BEEN tested	Yes	Yes	OTHER	No		No	Yes	Surgical face mask (Fluid-resistant, Type IIR), FFP2/FFP3/N95/N100 face mask	No			No	No	Currently swabbing all patients weekly for Covid. Staff are not being offered a test, even if one of these patients tests postive whilst on treatmen staff will still not be tested despite being in close contact with the patient on a daily basis.	No	1	0
5629	EngBa5629	21-05-20 10:56	29	Female	Yes		White				British, English, Northern Irish, Scottish, or Welsh			I live with 1 or more persons	No	NONE of the above	Never smoked	England	Greater London (inc. City of London)	Hospital	Healthcare Scientist (e.g. lab-based)	Band 7	OTHER		No					No	No - I have NOT tested positive (e.g. tests all negative, awaiting results)	Yes	Yes	Clinic (outpatient/community)	No		Yes	No		No			No	No		No	0	0
5628	EngBa5628	21-05-20 10:33	60	Female	Yes		White				Another White background		Bulgarian	I live with 1 or more persons	Yes	NONE of the above	Ex-smoker (more than 1 year)	England	Kent	Hospital	Nurse	Band 5	OTHER		No					No	No - I have NOT tested positive (e.g. tests all negative, awaiting results)	No	Yes	OTHER	No		Yes	No		No			No	No		Yes	0	0
5627	EngBa5627	21-05-20 10:23	58	Female	Yes		Prefer not to say							I live with 1 or more persons	No	NONE of the above	Ex-smoker (more than 1 year)	England	Greater London (inc. City of London)	Hospital	Dental Nurse	Band 4	Dentistry		No					No	No - I have NEVER BEEN tested	No	No		No		Yes	No		No			No	No		No	0	0
5626	EngBa5626	21-05-20 9:41	47	Female	Yes		White				British, English, Northern Irish, Scottish, or Welsh			I live with 1 or more persons	Yes	High blood pressure	Never smoked	England	Greater London (inc. City of London)	Hospital	Radiographer	Band 8+	OTHER		No					No	No - I have NEVER BEEN tested	No	Yes	Clinic (outpatient/community)	No		Yes	No		No			No	No		No	0	0
5625	EngBa5625	21-05-20 9:39	44	Female	Yes		Prefer not to say							I live with 1 or more persons	Yes		Ex-smoker (more than 1 year)	England	Kent	Hospital	Radiographer	Band 6	OTHER		No					No	No - I have NEVER BEEN tested	No	Yes	OTHER	No		No	Yes	Eye protection (visor/goggles), FFP2/FFP3/N95/N100 face mask	Yes	Rarely	Under senior instruction	No	No	reason for not wearing PPE at the time was we were told that it was not needed. Half way through a day in late March we were told to start wearing, marks and gloves	No	0	0
5624	EngBa5624	21-05-20 9:35	48	Male	Yes		White				British, English, Northern Irish, Scottish, or Welsh			I live with 1 or more persons	Yes	NONE of the above	Ex-smoker (more than 1 year)	England	Greater London (inc. City of London)	Hospital	Administrative Staff	Band 8+	OTHER		No					No	No - I have NEVER BEEN tested	Yes	No		No		Yes	No		No			No	No		No	0	0
5623	EngBa5623	21-05-20 9:17	29	Female	Yes		White				British, English, Northern Irish, Scottish, or Welsh			I live with 1 or more persons	No	NONE of the above	Never smoked	England	Greater London (inc. City of London)	Hospital	Physiotherapist	Band 6	Primary Care & Public Health		No					No	No - I have NEVER BEEN tested	Yes	Yes	COVID-19 pod/bay/ward, Intensive care (ICU)/High dependency unit (HDU)	Yes	Bronchoscopy and upper ENT airway procedures involving suctioning, Intubation, extubation and related procedures, e.g. manual ventilation and open suctioning of the respiratory tract (including the upper respiratory tract), Nebulisers, Tracheotomy or tracheostomy procedures (insertion or open suctioning or removal)	Yes	No		No			No	No		No	0	0
5622	EngBa5622	21-05-20 9:15	36	Female	Yes		White				British, English, Northern Irish, Scottish, or Welsh			I live with 1 or more persons	Yes	NONE of the above	Never smoked	England	Greater London (inc. City of London)	Hospital	Radiographer	Band 5	OTHER		Yes	8 to 14 days		No	Fever, (Persistent) Cough, Breathlessness, Sore throat, Headache, Photophobia (pain in the eyes due to light), Muscle pain, Fatigue, Nausea/vomiting, Diarrhoea, Loss of sense of taste, Loss of sense of smell	No	No - I have NEVER BEEN tested	No	No		No		Yes	No		No			No	No	As a trust I cannot fault Guys and St Thomas' as they have been very dedicated to ensuring staff are well supported and have what they need. I had the symptoms at the start of the lockdown and was not allowed to get tested as I wasnt an impatient. The rollout testing has been very poor and information on allocating tests has been very inconsistent.	Yes	1	0
5621	EngBa5621	21-05-20 9:03	27	Female	Yes		White				British, English, Northern Irish, Scottish, or Welsh			I live with 1 or more persons	No	Immunosuppression	Never smoked	England	Kent	Hospital	Radiographer	Band 7	OTHER		No					No	No - I have NEVER BEEN tested	No	Yes	Clinic (outpatient/community)	No		Yes	Yes	Plastic apron, Surgical face mask (Standard), FFP2/FFP3/N95/N100 face mask	No			No	No		Yes	0	0
5620	EngBa5620	21-05-20 9:01	40	Female	Yes		Another ethnic group					Another ethnic background	Filipino	I live with 1 or more persons	Yes	NONE of the above	Ex-smoker (more than 1 year)	England	Greater London (inc. City of London)	Hospital	OTHER	Band 6	OTHER		No					No	No - I have NEVER BEEN tested	Yes	No		No		No	No		No			No	No	I work as Research Practitioner and redeployed in staff well-being area	No	0	0
5619	EngBa5619	21-05-20 8:57	24	Female	Yes		White				British, English, Northern Irish, Scottish, or Welsh			I live with 1 or more persons	No	NONE of the above	Never smoked	England	Kent	Hospital	Radiographer	Band 6	OTHER		Yes	1 to 7 days		No	Fever, (Persistent) Cough, Breathlessness, Sore throat, Headache	No	No - I have NEVER BEEN tested	No	Yes	Clinic (outpatient/community), OTHER	No		Yes	No		No			No	No		Yes	1	0
5618	EngBa5618	21-05-20 8:49	46	Female	Yes		White				British, English, Northern Irish, Scottish, or Welsh			I live with 1 or more persons	No	NONE of the above	Never smoked	England	Greater London (inc. City of London)	Hospital	Radiographer	Band 7	Medical		No					No	No - I have NEVER BEEN tested	No	Yes	Clinic (outpatient/community)	No		Yes	No		No			No	No		Yes	0	0
5617	EngBa5617	21-05-20 8:49	25	Male	Yes		White				British, English, Northern Irish, Scottish, or Welsh			I live with 1 or more persons	No	NONE of the above	Never smoked	England	Greater London (inc. City of London)	Hospital	Technician (Clinical)	Band 3	OTHER		No					No	No - I have NEVER BEEN tested	Yes	No		No		Yes	No		No			No	No		No	0	0
5616	EngBa5616	21-05-20 8:05	59	Male	Yes		White				British, English, Northern Irish, Scottish, or Welsh			I live with 1 or more persons	No	Obesity	Never smoked	England	Greater London (inc. City of London)	Hospital	OTHER	Band 8+	OTHER		Yes	8 to 14 days		No	Fever, (Persistent) Cough, Breathlessness, Sore throat, Headache, Muscle pain, Fatigue, Loss of sense of taste, Loss of sense of smell	No	No - I have NEVER BEEN tested	Yes	No		No		Yes	No		No			No	No		Yes	1	0
5615	EngBa5615	21-05-20 7:46	62	Male	Yes		White				British, English, Northern Irish, Scottish, or Welsh			I live with 1 or more persons	No		Ex-smoker (more than 1 year)	England	North Yorkshire	Hospital	Nursing Associate	Band 4	Medical		Yes	1 to 7 days		No	Sore throat, Muscle pain, Fatigue	No	Yes - Oral/Nasal swab	No	Yes	COVID-19 pod/bay/ward	No		Yes	Yes	Eye protection (visor/goggles), Gloves, Surgical face mask (Standard)	Yes	Rarely	Clinical reasons, Lack of PPE availability	Yes	No		Yes	1	1
5614	EngSt5614	21-05-20 6:38	48	Female	Yes		White				British, English, Northern Irish, Scottish, or Welsh			I live with 1 or more persons	Yes	NONE of the above	Ex-smoker (more than 1 year)	England	Norfolk	Hospital	Nursing Associate	Student	Medical		Yes	8 to 14 days		No	Muscle pain, Fatigue, Loss of sense of taste, Loss of sense of smell	No	Yes - Oral/Nasal swab	No	Yes	Inpatient ward (not designated for COVID-19)	No		No	Yes	Surgical face mask (Standard)	Yes	Often	Lack of adequate PPE training, Patient not suspected or confirmed COVID-19 at the time, Under senior instruction	No	Yes	Initial protocol was to not wear masks UNTIL patient started to show symptoms, at this time there was a very low supply of masks & we frequently ran out, there were also incidences, initially, where some staff members were told to remove their protective mask as they were frightening the patients	No	1	1
5613	EngBa5613	21-05-20 4:47	31	Female	Yes		White				Another White background		portuguese	I live with 1 or more persons	No	NONE of the above	Never smoked	England	Greater London (inc. City of London)	Hospital	Midwife	Band 6	Women's Health		Yes	1 to 7 days		No	Breathlessness, Sore throat, Headache, Fatigue	No	No - I have NEVER BEEN tested	Yes	Yes	Maternity unit/Labour ward	No		Yes	Yes	Hat, FFP2/FFP3/N95/N100 face mask , Powered Air Purifying Respiratory (PAPR)	No			No	No		No	1	0
5612	EngBa5612	20-05-20 23:38	34	Female	Yes		White				British, English, Northern Irish, Scottish, or Welsh			I live with 1 or more persons	Yes	NONE of the above	Never smoked	England	Berkshire	Hospital	Nursing Associate	Band 4	Surgical		No					No	No - I have NEVER BEEN tested	No	Yes	COVID-19 pod/bay/ward, Inpatient ward (not designated for COVID-19)	No		Yes	No		Yes	Rarely	Patient not suspected or confirmed COVID-19 at the time	Yes	No		No	0	0
5611	EngCo5611	20-05-20 22:34	37	Female	Yes		Another ethnic group					Another ethnic background	Spanish	I live with 1 or more persons	Yes	NONE of the above	Never smoked	England	Suffolk	Hospital	Doctor	Consultant		Gastroenterology	No					No	No - I have NEVER BEEN tested	No	Yes	COVID-19 pod/bay/ward, Endoscopy unit (upper respiratory, ENT or upper GI endoscopy)	Yes	Nebulisers, Upper gastro-intestinal endoscopy where there is open suctioning of the upper respiratory tract	Yes	Yes	FFP2/FFP3/N95/N100 face mask	Yes	Often	Lack of PPE availability, OTHER	Yes	No		No	0	0
5610	EngSt5610	20-05-20 22:26	24	Female	Yes		White				British, English, Northern Irish, Scottish, or Welsh			I live with 1 or more persons	No	NONE of the above	Never smoked	England	South Yorkshire	Other	Nurse	Student	OTHER		No					No	No - I have NEVER BEEN tested	No	No		No		No	No		No			No	No		No	0	0
5609	EngSt5609	20-05-20 22:23	28	Female	Yes		White				British, English, Northern Irish, Scottish, or Welsh			I live alone		NONE of the above	Never smoked	England	Oxfordshire	Hospital	Nursing Associate	Student	Surgical		Yes	1 to 7 days		No	Fever, Sore throat	No	No - I have NOT tested positive (e.g. tests all negative, awaiting results)	No	Yes	COVID-19 pod/bay/ward	No		Yes	No		No			Yes	No		No	1	0
5608	EngBa5608	20-05-20 22:02	43	Female	Yes		White				Irish			I live with 1 or more persons	Yes	NONE of the above	Ex-smoker (more than 1 year)	England	Greater London (inc. City of London)	Hospital	Nurse	Band 8+	Medical		No					No	No - I have NEVER BEEN tested	No	Yes	COVID-19 pod/bay/ward, Inpatient ward (not designated for COVID-19)	Yes	High flow nasal oxygen (HFNO), High frequency oscillatory ventilation (HFOV), Nebulisers, Non-invasive ventilation (NIV); Bi-level positive airway pressure ventilation (BiPAP) and Continuous positive airway pressure ventilation (CPAP)	Yes	No		No			Yes	Yes		Yes	0	0
5607	EngBa5607	20-05-20 21:29	26	Female	Yes		White				British, English, Northern Irish, Scottish, or Welsh			I live with 1 or more persons	No	NONE of the above	Never smoked	England	Greater London (inc. City of London)	Hospital	Occupational Therapist (OT)	Band 6	OTHER		No					No	No - I have NEVER BEEN tested	Yes	Yes	Inpatient ward (not designated for COVID-19)	No		Yes	No		Yes	Sometimes	Patient not suspected or confirmed COVID-19 at the time	No	No		No	0	0
5606	EngBa5606	20-05-20 20:09	37	Female	Yes		White				British, English, Northern Irish, Scottish, or Welsh			I live with 1 or more persons	Yes	Obesity	Ex-smoker (more than 1 year)	England	West Midlands	Community healthcare facility	Nursing Associate	Band 4	OTHER		Yes	1 to 7 days		No	Fatigue, Loss of sense of taste, Loss of sense of smell	No	No - I have NOT tested positive (e.g. tests all negative, awaiting results)	No	No		No		Yes	No		No			No	No	I work in a learning disability respite service. We have short amounts of contact with suspected covid patients one of whom went on to test possitive and have had 3 possitive staff members. Our ppe througjout has been readily avaliable	No	1	0
5605	EngBa5605	20-05-20 20:04	31	Female	Yes		White				Another White background		Croatian	I live with 1 or more persons	No	NONE of the above	Never smoked	England	Greater London (inc. City of London)	Hospital	Physiotherapist	Band 7	Surgical		No					No	No - I have NEVER BEEN tested	Yes	Yes	COVID-19 pod/bay/ward, Emergency department (ED), Intensive care (ICU)/High dependency unit (HDU), Inpatient ward (not designated for COVID-19)	Yes	Bronchoscopy and upper ENT airway procedures involving suctioning, High flow nasal oxygen (HFNO), Intubation, extubation and related procedures, e.g. manual ventilation and open suctioning of the respiratory tract (including the upper respiratory tract), Nebulisers, Non-invasive ventilation (NIV); Bi-level positive airway pressure ventilation (BiPAP) and Continuous positive airway pressure ventil…	Yes	Yes	Eye protection (visor/goggles), Hat, FFP2/FFP3/N95/N100 face mask	Yes	Sometimes	Lack of PPE availability, Patient not suspected or confirmed COVID-19 at the time	No	No		No	0	0
5604	EngBa5604	20-05-20 19:52	43	Female	Yes		White				British, English, Northern Irish, Scottish, or Welsh			I live with 1 or more persons	No	NONE of the above	Never smoked	England	Greater London (inc. City of London)	Hospital	Nurse	Band 7	OTHER		No					No	No - I have NEVER BEEN tested	Yes	Yes	COVID-19 pod/bay/ward, Intensive care (ICU)/High dependency unit (HDU)	Yes	Bronchoscopy and upper ENT airway procedures involving suctioning, Cardiopulmonary resuscitation (CPR), High flow nasal oxygen (HFNO), Induction of sputum, Intubation, extubation and related procedures, e.g. manual ventilation and open suctioning of the respiratory tract (including the upper respiratory tract), Nebulisers, Tracheotomy or tracheostomy procedures (insertion or open suctioning or re…	Yes	No		Yes	Rarely	Patient not suspected or confirmed COVID-19 at the time	No	No		Yes	0	0
5603	EngBa5603	20-05-20 19:51	30	Female	Yes		White				British, English, Northern Irish, Scottish, or Welsh			I live with 1 or more persons	No	Obesity	Never smoked	England	Yorkshire, East Riding	Hospital	OTHER	Band 3	Mental Health		Yes	More than 14 days	17	No	Fever, (Persistent) Cough, Fatigue	No	No - I have NEVER BEEN tested	No	Yes	COVID-19 pod/bay/ward	No		No	No		No			No	No		Yes	1	0
5602	EngCT5602	20-05-20 17:55	26	Male	Yes		White				British, English, Northern Irish, Scottish, or Welsh			I live alone		NONE of the above	Never smoked	England	Greater London (inc. City of London)	Hospital	Doctor	CT/ACCS/ST1-2 or Trust Grade equivalent		Infectious diseases	Yes	1 to 7 days		Yes	Fever, Fatigue	No	Yes - Oral/Nasal swab	No	Yes	COVID-19 pod/bay/ward	No		Yes	No		No			No	No		No	1	1
5601	EngBa5601	20-05-20 17:42	27	Female	Yes		White				Another White background		Polish	I live with 1 or more persons	No	NONE of the above	Current smoker or Ex-smoker (within 1 year)	England	Greater London (inc. City of London)	Hospital	Administrative Staff	Band 5	OTHER		No					No	No - I have NEVER BEEN tested	Yes	No		No		No	No		No			No	No	It'd be good if admin staff would be PPE tested as well. I used to work in a private GP surgery during Ebola outbreak and was provided with my own kit in case I had to use it. We weren't allowed to wear masks or gloves although I was in close proximity to covid positive patients and as it turned out later staff also. I feel like admin doesn't matter and it hit us hard too but all the focus is on …	Yes	0	0
5600	EngCo5600	20-05-20 17:16	47	Female	Yes		White				Another White background		Polish	I live with 1 or more persons	Yes	NONE of the above	Never smoked	England	Greater London (inc. City of London)	Hospital	Doctor	Consultant		Dermatology	Yes	8 to 14 days		No	Breathlessness, Sore throat, Fatigue	No	No - I have NEVER BEEN tested	Yes	Yes	COVID-19 pod/bay/ward, Clinic (outpatient/community), Inpatient ward (not designated for COVID-19)	No		Yes	No		No			No	No		Yes	1	0
5599	EngBa5599	20-05-20 16:36	42	Female	Yes		White				British, English, Northern Irish, Scottish, or Welsh			I live with 1 or more persons	Yes	NONE of the above	Ex-smoker (more than 1 year)	England	Greater London (inc. City of London)	Hospital	Nurse	Band 6	OTHER		No					No	No - I have NEVER BEEN tested	No	No		No		No	No		No			No	No		Yes	0	0
5598	EngBa5598	20-05-20 16:23	34	Female	Yes		White				Another White background		South African	I live with 1 or more persons	No	NONE of the above	Never smoked	England	Greater London (inc. City of London)	Community healthcare facility	Physiotherapist	Band 7	OTHER		Yes	1 to 7 days		No	(Persistent) Cough, Headache, Muscle pain, Fatigue	No	No - I have NEVER BEEN tested	No	Yes	Care/Nursing home, Home visits	No		Yes	No		No			No	No		No	1	0
5596	EngBa5596	20-05-20 16:15	39	Female	Yes		White				British, English, Northern Irish, Scottish, or Welsh			I live with 1 or more persons	Yes	NONE of the above	Never smoked	England	Greater London (inc. City of London)	Hospital	OTHER	Band 8+	Medical		No					No	No - I have NEVER BEEN tested	Yes	No		No		No	No		No			No	No		No	0	0
5597	EngBa5597	20-05-20 16:15	48	Female	Yes		White				Another White background		Australian	I live with 1 or more persons	Yes	High blood pressure, Diabetes, Lung disease (inc. asthma/COPD), Obesity	Never smoked	England	Greater London (inc. City of London)	Hospital	Nurse	Band 8+	OTHER		Yes	8 to 14 days		No	Fever, (Persistent) Cough, Breathlessness, Sore throat, Headache, Photophobia (pain in the eyes due to light), Muscle pain, Fatigue	No	No - I have NEVER BEEN tested	Yes	Yes	COVID-19 pod/bay/ward, Endoscopy unit (upper respiratory, ENT or upper GI endoscopy), Intensive care (ICU)/High dependency unit (HDU)	Yes	High frequency oscillatory ventilation (HFOV), Intubation, extubation and related procedures, e.g. manual ventilation and open suctioning of the respiratory tract (including the upper respiratory tract), Upper gastro-intestinal endoscopy where there is open suctioning of the upper respiratory tract	Yes	No		No			Yes	No	We had to reuse visors for 1 week rather than daily, single use gowns were sterilised and sent back. I had COVID symptoms at the beginning of March and did not fit the criteria for testing	Yes	1	0
5595	EngBa5595	20-05-20 16:14	42	Female	Yes		White				British, English, Northern Irish, Scottish, or Welsh			I live with 1 or more persons	Yes	NONE of the above	Ex-smoker (more than 1 year)	England	Kent	Community healthcare facility	Nurse	Band 6	Medical		No					No	No - I have NOT tested positive (e.g. tests all negative, awaiting results)	No	Yes	Clinic (outpatient/community), Home visits	No		No	Yes	Gown, Surgical face mask (Standard)	Yes	Rarely	Patient not suspected or confirmed COVID-19 at the time, Personal choice, OTHER	Yes	No	I have been in contact with staff members who were found to be positive - one was symptomatic and at work. Was exposed in small staff room. Delay in Trust making PPE the guidelines so was home visiting and seeing patients without social distancing or PPE in first 2 weeks.	Yes	0	0
5594	EngBa5594	20-05-20 16:08	24	Female	Yes		White				British, English, Northern Irish, Scottish, or Welsh			I live with 1 or more persons	No	NONE of the above	Never smoked	England	Greater London (inc. City of London)	Hospital	Physiotherapist	Band 6	Medical		No					No	No - I have NEVER BEEN tested	Yes	Yes	COVID-19 pod/bay/ward, Inpatient ward (not designated for COVID-19)	Yes	Induction of sputum, Nebulisers	Yes	No		No			No	No		No	0	0
5593	EngBa5593	20-05-20 16:07	32	Female	Yes		White				British, English, Northern Irish, Scottish, or Welsh			I live alone		NONE of the above	Never smoked	England	Greater London (inc. City of London)	Hospital	Physiotherapist	Band 6	OTHER		No					No	No - I have NEVER BEEN tested	No	Yes	COVID-19 pod/bay/ward, Intensive care (ICU)/High dependency unit (HDU), Inpatient ward (not designated for COVID-19)	Yes	Induction of sputum	Yes	No		No			No	No		No	0	0
5592	EngBa5592	20-05-20 16:01	59	Female	Yes		White				British, English, Northern Irish, Scottish, or Welsh			I live with 1 or more persons	No	Immunosuppression	Ex-smoker (more than 1 year)	England	Greater London (inc. City of London)	Community healthcare facility	OTHER	Band 8+	OTHER		No					No	No - I have NEVER BEEN tested	Yes	No		No		Yes	No		No			No	No	I was travelling into work on 1st Feb until 19 March but am now shielding as received 12 week letter	Yes	0	0
5591	EngBa5591	20-05-20 15:52	58	Male	Yes		Mixed or multiple ethnic groups			Black African and White				I live with 1 or more persons	Yes		Never smoked	England	Greater London (inc. City of London)	Hospital	OTHER	Band 7	OTHER		No					No	No - I have NEVER BEEN tested	No	No		No		No	No		No			No	No	i am shielding	Yes	0	0
5590	EngBa5590	20-05-20 15:34	36	Female	Yes		White				British, English, Northern Irish, Scottish, or Welsh			I live with 1 or more persons	No	NONE of the above	Never smoked	England	Greater London (inc. City of London)	Hospital	Radiographer	Band 7	OTHER		No					No	No - I have NEVER BEEN tested	Yes	Yes	Radiology (inc. interventional suites)	No		Yes	No		No			No	No	I am a radiographer and do a part time clinical role, I work from home in another role the rest of the week. I have had no issue with travel, PPE etc. I wonder if I would feel differently if I were still going into work 5 days per week...	Yes	0	0
5589	EngBa5589	20-05-20 15:25	42	Female	Yes		White				British, English, Northern Irish, Scottish, or Welsh			I live with 1 or more persons	Yes	Lung disease (inc. asthma/COPD)	Never smoked	England	Greater London (inc. City of London)	Community healthcare facility	Midwife	Band 6	Women's Health		Yes	1 to 7 days		No	Fever, (Persistent) Cough, Breathlessness, Muscle pain, Loss of sense of taste, Loss of sense of smell	No	No - I have NEVER BEEN tested	No	No		No		Yes	No		No			No	No		No	1	0
5588	EngBa5588	20-05-20 15:22	34	Male	Yes		Black, African, Black British or Caribbean		African					I live with 1 or more persons	Yes	NONE of the above	Never smoked	England	Greater London (inc. City of London)	Hospital	Administrative Staff	Band 5	Medical		Yes	1 to 7 days		No	Headache, Muscle pain, Fatigue, Loss of sense of taste, Loss of sense of smell	No	No - I have NOT tested positive (e.g. tests all negative, awaiting results)	Yes	No		No		No	No		No			No	No		Yes	1	0
5587	EngBa5587	20-05-20 15:19	51	Female	Yes		White				British, English, Northern Irish, Scottish, or Welsh			I live alone		NONE of the above	Ex-smoker (more than 1 year)	England	Greater London (inc. City of London)	Hospital	Administrative Staff	Band 4	Paediatrics		No					No	No - I have NEVER BEEN tested	Yes	No		No		No	No		No			No	No		No	0	0
5586	EngBa5586	20-05-20 15:15	35	Female	Yes		White				British, English, Northern Irish, Scottish, or Welsh			I live with 1 or more persons	No	NONE of the above	Never smoked	England	Greater London (inc. City of London)	Hospital	Nurse	Band 7	Surgical		No					No	No - I have NEVER BEEN tested	No	No		No		Yes	No		No			No	No		No	0	0
5585	EngBa5585	20-05-20 15:14	31	Female	Yes		Asian or Asian British	Indian						I live with 1 or more persons	Yes	NONE of the above		England	Greater London (inc. City of London)	Community healthcare facility	Physiotherapist	Band 6	OTHER		Yes	1 to 7 days		No	(Persistent) Cough, Sore throat, Headache	No	No - I have NOT tested positive (e.g. tests all negative, awaiting results)	No	No		No		Yes	No		No			No	No		No	1	0
5584	EngBa5584	20-05-20 15:10	50	Female	Yes		White				British, English, Northern Irish, Scottish, or Welsh			I live with 1 or more persons	Yes	NONE of the above	Never smoked	England	Greater London (inc. City of London)	Community healthcare facility	Nurse	Band 5	Primary Care & Public Health		Yes	8 to 14 days		Yes	Fever, Breathlessness, Headache, Muscle pain, Fatigue, Loss of sense of taste, Loss of sense of smell	No	No - I have NEVER BEEN tested	No	No		No		Yes	No		No			No	No	I do have clinical contact with clients prior to restrictions however, it is unknown if any were infected.	Yes	1	0
5583	EngBa5583	20-05-20 15:06	55	Female	Yes		White				British, English, Northern Irish, Scottish, or Welsh			I live with 1 or more persons	Yes	NONE of the above	Ex-smoker (more than 1 year)	England	Greater London (inc. City of London)	Hospital	Nurse	Band 7	Surgical		No					No	No - I have NEVER BEEN tested	Yes	No		No		Yes	No		No			No	No		Yes	0	0
5582	EngBa5582	20-05-20 15:05	66	Female	Yes		White				British, English, Northern Irish, Scottish, or Welsh			I live with 1 or more persons	No	Cancer	Ex-smoker (more than 1 year)	England	Greater London (inc. City of London)	Hospital	OTHER	Band 4	OTHER		No					No	No - I have NEVER BEEN tested	No	No		No		No	No		No			No	No	Have worked from home since end of March. No patient or volunteer contact.	Yes	0	0
5580	EngBa5580	20-05-20 14:59	28	Female	Yes		White				British, English, Northern Irish, Scottish, or Welsh			I live with 1 or more persons	No	NONE of the above	Never smoked	England	Greater London (inc. City of London)	Hospital	Nurse	Band 7	Women's Health		No					No	No - I have NEVER BEEN tested	Yes	No		No		Yes	Yes	Hat, Gown, Surgical face mask (Fluid-resistant, Type IIR), FFP2/FFP3/N95/N100 face mask	Yes	Sometimes	Patient not suspected or confirmed COVID-19 at the time	No	No		No	0	0
5581	EngBa5581	20-05-20 14:59	54	Female	Yes		White				British, English, Northern Irish, Scottish, or Welsh			I live with 1 or more persons	Yes	NONE of the above	Never smoked	England	Greater London (inc. City of London)	Hospital	OTHER	Band 5	OTHER		Yes	1 to 7 days		No	(Persistent) Cough	No	No - I have NEVER BEEN tested	Yes	Yes	Clinic (inpatient), OTHER	No		Yes	Yes	Eye protection (visor/goggles), Plastic apron, Surgical face mask (Standard)	No			No	No	when we weren't using PPE we were seeing pts in Jan & Feb & begining of March	No	1	0
5579	EngSp5579	20-05-20 14:56	39	Male	Yes		White				British, English, Northern Irish, Scottish, or Welsh			I live with 1 or more persons	No	NONE of the above	Ex-smoker (more than 1 year)	England	Greater London (inc. City of London)	Hospital	Doctor	SpR (ST3+) or Trust Grade equivalent		Emergency medicine	Yes	1 to 7 days		No	Fever, (Persistent) Cough, Breathlessness, Muscle pain	No	Yes - Blood test	Yes	Yes	Emergency department (ED)	Yes	High flow nasal oxygen (HFNO), Nebulisers	Yes	No		Yes	Sometimes	Under senior instruction	No	No		Yes	1	1
5578	EngCo5578	20-05-20 14:53	57	Female	Yes		White				Another White background			I live alone		NONE of the above	Never smoked	England	Greater London (inc. City of London)	Hospital	Doctor	Consultant		OTHER	No					No	No - I have NEVER BEEN tested	No	Yes	Clinic (inpatient)	No		Yes	No		Yes	Sometimes	OTHER	No	No		No	0	0
5577	EngBa5577	20-05-20 14:47	58	Female	Yes		Black, African, Black British or Caribbean		Caribbean					I live with 1 or more persons	Yes	High blood pressure, Obesity	Never smoked	England	Greater London (inc. City of London)	Hospital	Nurse	Band 8+	Paediatrics		No					No	No - I have NEVER BEEN tested	Yes	No		No		Yes	No		No			No	No		No	0	0
5576	EngBa5576	20-05-20 14:47	64	Male	Yes		White				British, English, Northern Irish, Scottish, or Welsh			I live with 1 or more persons	No	NONE of the above	Never smoked	England	Greater London (inc. City of London)	Hospital	Technician (Clinical)	Band 5	Dentistry		No					No	No - I have NEVER BEEN tested	Yes	No		No		No	No		No			No	No		Yes	0	0
5575	EngBa5575	20-05-20 14:46	29	Female	Yes		White				British, English, Northern Irish, Scottish, or Welsh			I live with 1 or more persons	No	NONE of the above	Ex-smoker (more than 1 year)	England	Greater London (inc. City of London)	Hospital	Nurse	Band 7	Mental Health		No					No	No - I have NEVER BEEN tested	Yes	Yes	COVID-19 pod/bay/ward	No		Yes	No		Yes	Rarely	Patient not suspected or confirmed COVID-19 at the time	No	No		No	0	0
5574	EngBa5574	20-05-20 14:44	59	Female	Yes		White				British, English, Northern Irish, Scottish, or Welsh			I live with 1 or more persons	No	High blood pressure	Ex-smoker (more than 1 year)	England	Greater London (inc. City of London)	Hospital	OTHER	Band 7	OTHER		No					No	No - I have NEVER BEEN tested	Yes	No		No		Yes	No		No			No	No		Yes	0	0
5573	EngBa5573	20-05-20 14:42	48	Female	Yes		White				British, English, Northern Irish, Scottish, or Welsh			I live with 1 or more persons	Yes	Diabetes, Obesity	Never smoked	England	Greater London (inc. City of London)	Hospital	Administrative Staff	Band 3	OTHER		No					No	No - I have NEVER BEEN tested	Yes	No		No		Yes	No		No			No	No	I was sent to shielding but I am working from home with my team in Research.. I know that they are working so hard to help everyone and I actually wish I could have been there with them.	Yes	0	0
5572	EngBa5572	20-05-20 14:42	47	Female	Yes		White				British, English, Northern Irish, Scottish, or Welsh			I live with 1 or more persons	Yes	NONE of the above	Never smoked	England	Greater London (inc. City of London)	Hospital	Nurse	Band 8+	OTHER		Yes	8 to 14 days		No	Fever, Breathlessness, Sore throat, Fatigue, Diarrhoea	No	Yes - Oral/Nasal swab	Yes	No		No		Yes	No		No			No	No		No	1	1
5571	EngBa5571	20-05-20 14:40	46	Female	Yes		White				British, English, Northern Irish, Scottish, or Welsh			I live alone		NONE of the above	Current smoker or Ex-smoker (within 1 year)	England	Greater London (inc. City of London)	Other	Administrative Staff	Band 5	Primary Care & Public Health		No					No	No - I have NEVER BEEN tested	Yes	No		No		No	No		No			No	No	1) I may have had the virus end Feb 2020, but could have been head cold mixed with peri-menopausal sweats. Hard to tell, as I'm not a clinician. Would welcome a test to see if I've had it, when those become available. 2) My specialty spans mental health, paediatrics, primary care, and public health.	Yes	0	0
5570	EngBa5570	20-05-20 14:34	32	Female	Yes		White				British, English, Northern Irish, Scottish, or Welsh			I live with 1 or more persons	No	Diabetes, Lung disease (inc. asthma/COPD)	Never smoked	England	Greater London (inc. City of London)	Hospital	Support Worker/Assistant	Band 3	Paediatrics		No					No	No - I have NEVER BEEN tested	Yes	Yes	COVID-19 pod/bay/ward, Clinic (inpatient), Intensive care (ICU)/High dependency unit (HDU), Inpatient ward (not designated for COVID-19)	No		Yes	No		No			No	No		Yes	0	0
5569	EngBa5569	20-05-20 14:33	27	Female	Yes		Black, African, Black British or Caribbean		Caribbean					I live with 1 or more persons	No	NONE of the above	Never smoked	England	Kent	Hospital	Midwife	Band 6	Women's Health		Yes	More than 14 days	50	Yes	Fever, Sore throat, Headache, Photophobia (pain in the eyes due to light), Muscle pain, Fatigue, Nausea/vomiting, Loss of sense of taste, Loss of sense of smell	Yes	Yes - Oral/Nasal swab	Yes	Yes	COVID-19 pod/bay/ward, Maternity unit/Labour ward	No		No	Yes	FFP2/FFP3/N95/N100 face mask	Yes	Sometimes	Lack of adequate PPE training, Patient not suspected or confirmed COVID-19 at the time, OTHER	Yes	No		No	1	1
5568	EngBa5568	20-05-20 14:32	43	Female	Yes		White				British, English, Northern Irish, Scottish, or Welsh			I live with 1 or more persons	Yes	NONE of the above	Never smoked	England	Greater London (inc. City of London)	Hospital	Nurse	Band 8+	OTHER		No					No	No - I have NEVER BEEN tested	Yes	No		No		Yes	No		No			No	No		Yes	0	0
5567	EngBa5567	20-05-20 14:31	43	Female	Yes		White				Another White background		Spanish	I live with 1 or more persons	Yes	NONE of the above	Ex-smoker (more than 1 year)	England	Greater London (inc. City of London)	Hospital	Physiotherapist	Band 6	Paediatrics		No					No	No - I have NEVER BEEN tested	Yes	Yes	Intensive care (ICU)/High dependency unit (HDU)	Yes	Induction of sputum, Tracheotomy or tracheostomy procedures (insertion or open suctioning or removal)	Yes	No		No			No	No		Yes	0	0
5566	EngBa5566	20-05-20 14:29	28	Female	Yes		White				British, English, Northern Irish, Scottish, or Welsh			I live with 1 or more persons	No	Obesity	Never smoked	England	Greater London (inc. City of London)	Hospital	OTHER	Band 7	Paediatrics		No					No	No - I have NEVER BEEN tested	Yes	No		No		Yes	No		No			No	No		No	0	0
5565	EngBa5565	20-05-20 14:29	59	Female	Yes		White				British, English, Northern Irish, Scottish, or Welsh			I live with 1 or more persons	No	Diabetes, Heart disease (inc. heart attacks/angina)	Never smoked	England	Greater London (inc. City of London)	Hospital	Administrative Staff	Band 4	Women's Health		No					No	No - I have NEVER BEEN tested	Yes	No		No		No	No		No			No	No		No	0	0
5564	EngBa5564	20-05-20 14:24	30	Female	Yes		White				British, English, Northern Irish, Scottish, or Welsh			I live with 1 or more persons	No	NONE of the above	Never smoked	England	Greater London (inc. City of London)	Hospital	OTHER	Band 6	OTHER		No					No	No - I have NOT tested positive (e.g. tests all negative, awaiting results)	Yes	Yes	Intensive care (ICU)/High dependency unit (HDU)	Yes	Bronchoscopy and upper ENT airway procedures involving suctioning, Tracheotomy or tracheostomy procedures (insertion or open suctioning or removal)	Yes	No		No			No	No	clinical trial practitioner redployed to turning team on ICU	No	0	0
5563	EngBa5563	20-05-20 14:23	36	Female	Yes		White				British, English, Northern Irish, Scottish, or Welsh			I live with 1 or more persons	No	Obesity	Current smoker or Ex-smoker (within 1 year)	England	Greater London (inc. City of London)	Hospital	Administrative Staff	Band 3	Paediatrics		No					No	No - I have NEVER BEEN tested	Yes	No		No		Yes	No		No			No	No		No	0	0
5562	EngBa5562	20-05-20 14:23	26	Female	Yes		White				British, English, Northern Irish, Scottish, or Welsh			I live with 1 or more persons	No	NONE of the above	Never smoked	England	Surrey	Hospital	Nurse	Band 6	Paediatrics		No					No	No - I have NEVER BEEN tested	Yes	No		No		No	No		No			No	No		No	0	0
5561	EngBa5561	20-05-20 14:22	62	Female	Yes		Mixed or multiple ethnic groups			Asian and White				I live with 1 or more persons	No	NONE of the above	Ex-smoker (more than 1 year)	England	Greater London (inc. City of London)	Hospital	Therapist (Other)	Band 6	Mental Health		No					No	No - I have NEVER BEEN tested	Yes	No		No		No	No		No			No	No		No	0	0
5560	EngBa5560	20-05-20 13:24	48	Female	Yes		White				British, English, Northern Irish, Scottish, or Welsh			I live with 1 or more persons	Yes	Neurological disease (inc. stroke), Obesity	Ex-smoker (more than 1 year)	England	West Midlands	Hospital	Operating Department Practitioner (ODP)	Band 5	Surgical		No					No	No - I have NEVER BEEN tested	Yes	Yes	COVID-19 pod/bay/ward, Emergency department (ED), Intensive care (ICU)/High dependency unit (HDU), Inpatient ward (not designated for COVID-19), Operating theatre	Yes	Intubation, extubation and related procedures, e.g. manual ventilation and open suctioning of the respiratory tract (including the upper respiratory tract), Tracheotomy or tracheostomy procedures (insertion or open suctioning or removal)	Yes	Yes	Eye protection (visor/goggles), Hat, Gown, Gloves, Surgical face mask (Fluid-resistant, Type IIR), FFP2/FFP3/N95/N100 face mask	Yes	Often	Lack of PPE availability	No	No		No	0	0
5559	EngBa5559	20-05-20 10:53	40	Female	Yes		Asian or Asian British	Pakistani						I live with 1 or more persons	Yes	Diabetes	Never smoked	England	Greater Manchester	Hospital	Healthcare Assistant (HCA)	Band 2	OTHER		No					No	No - I have NEVER BEEN tested	Yes	Yes	COVID-19 pod/bay/ward	No		Yes	No		Yes	Sometimes	Patient not suspected or confirmed COVID-19 at the time	No	No		No	0	0
5558	EngBa5558	20-05-20 9:58	51	Female	Yes		White				British, English, Northern Irish, Scottish, or Welsh			I live with 1 or more persons	Yes	NONE of the above	Never smoked	England	Essex	Community healthcare facility	Nurse	Band 6	OTHER		Yes	1 to 7 days		No	(Persistent) Cough, Breathlessness, Sore throat, Headache, Fatigue, Nausea/vomiting	No	No - I have NEVER BEEN tested	No	Yes	COVID-19 pod/bay/ward	No		No	No		Yes	Often	Lack of adequate PPE training, Lack of PPE availability	No	No		No	1	0
5557	NorBa5557	20-05-20 9:40	45	Female	Yes		White				Irish			I live with 1 or more persons	Yes	NONE of the above	Never smoked	Northern Ireland	Antrim	Hospital	Pharmacist	Band 7	Medical		No					No	No - I have NEVER BEEN tested	No	No		No		No	No		No			No	No	i had to buy my own scrubs in March before the lockdown. We only started wearing masks on the ward a few weeks agao. staff find it hard to social distance in doing their job effectively. Everyone washes their hands. we have had to bring in our own soap to the offices. This has not been a problem on the hospital ward. i would say 99% of staff adhere to the strict rules of handwashing	No	0	0
5556	WalBa5556	20-05-20 8:35	27	Female	Yes		White				British, English, Northern Irish, Scottish, or Welsh			I live with 1 or more persons	Yes	NONE of the above	Never smoked	Wales	Cardiff	Hospital	Nurse	Band 6	Medical		No					No	No - I have NEVER BEEN tested	No	No		No		Yes	No		No			No	No		No	0	0
5555	EngBa5555	20-05-20 8:34	51	Female	Yes		White				British, English, Northern Irish, Scottish, or Welsh			I live with 1 or more persons	Yes	Immunosuppression	Ex-smoker (more than 1 year)	England	Somerset	Community healthcare facility	Nurse	Band 6	OTHER		Yes	More than 14 days	21	No	Fever, Headache, Loss of sense of smell	No	No - I have NEVER BEEN tested	No	No		No		Yes	No		No			No	No	Have been working from home with no face to face contact with pts since 16/03/20	Yes	1	0
5554	EngBa5554	20-05-20 8:15	56	Female	Yes		White				Irish			I live with 1 or more persons	No	NONE of the above	Ex-smoker (more than 1 year)	England	Greater London (inc. City of London)	Other	Nurse	Band 8+	OTHER		Yes	1 to 7 days		No	Sore throat, Headache, Muscle pain, Fatigue, Diarrhoea, Loss of sense of taste, Loss of sense of smell	No	No - I have NOT tested positive (e.g. tests all negative, awaiting results)	Yes	No		No		Yes	No		No			No	No	My eyeballs (not eye surface) hurt when I was unwell with COVID-19 symptoms	No	1	0
5553	EngBa5553	20-05-20 7:22	32	Male	Yes		White				British, English, Northern Irish, Scottish, or Welsh			I live with 1 or more persons	Yes	NONE of the above	Never smoked	England	Essex	Hospital	OTHER	Band 7	Surgical		No					No	No - I have NEVER BEEN tested	No	Yes	COVID-19 pod/bay/ward, Operating theatre	Yes	Intubation, extubation and related procedures, e.g. manual ventilation and open suctioning of the respiratory tract (including the upper respiratory tract), Surgery and post mortem procedures involving high-speed devices	Yes	No		No			No	No		No	0	0
5552	EngBa5552	20-05-20 6:46	41	Female	Yes		White				British, English, Northern Irish, Scottish, or Welsh			I live with 1 or more persons	Yes	Lung disease (inc. asthma/COPD)	Ex-smoker (more than 1 year)	England	Essex	Community healthcare facility	Nurse	Band 7	Paediatrics		No					No	No - I have NEVER BEEN tested	No	No		No		Yes	No		No			No	No		No	0	0
5551	EngBa5551	20-05-20 6:31	45	Female	Yes		White				British, English, Northern Irish, Scottish, or Welsh			I live with 1 or more persons	Yes	NONE of the above	Never smoked	England	Essex	Hospital	Nurse	Band 5	Medical		No					No	No - I have NEVER BEEN tested	No	Yes	COVID-19 pod/bay/ward, Inpatient ward (not designated for COVID-19)	No		Yes	No		No			Yes	No		No	0	0
5550	EngBa5550	20-05-20 2:25	55	Female	Yes		Black, African, Black British or Caribbean		Caribbean					I live with 1 or more persons	No	Obesity	Never smoked	England	Warwickshire	Hospital	Nurse	Band 6	OTHER		Yes	More than 14 days	22	No	(Persistent) Cough, Breathlessness, Sore throat, Headache, Muscle pain, Fatigue, Loss of sense of taste, Loss of sense of smell	No	Yes - Oral/Nasal swab	No	No		No		Yes	No		Yes	Rarely	Patient not suspected or confirmed COVID-19 at the time	No	No	I didn't experience a high temperature but did have chills.	No	1	1
5549	EngSp5549	20-05-20 0:42	35	Female	Yes		Asian or Asian British	Indian						I live with 1 or more persons	No	NONE of the above	Never smoked	England	Greater London (inc. City of London)	Hospital	Doctor	SpR (ST3+) or Trust Grade equivalent		Intensive care medicine	No					No	No - I have NEVER BEEN tested	Yes	Yes	COVID-19 pod/bay/ward, Intensive care (ICU)/High dependency unit (HDU), Inpatient ward (not designated for COVID-19), Radiology (inc. interventional suites)	Yes	Bronchoscopy and upper ENT airway procedures involving suctioning, Cardiopulmonary resuscitation (CPR), Intubation, extubation and related procedures, e.g. manual ventilation and open suctioning of the respiratory tract (including the upper respiratory tract), Tracheotomy or tracheostomy procedures (insertion or open suctioning or removal), Upper gastro-intestinal endoscopy where there is open su…	Yes	Yes	Gown, FFP2/FFP3/N95/N100 face mask	Yes	Sometimes	Lack of PPE availability	No	No		Yes	0	0
[truncated: 5,531 more rows]
